# Supplementary material for: Conserved and Taxon-Specific Patterns of Phenotypic Modularity in the Mammalian Dentition
Source: Integr Org Biol. 2022 Apr 28;4(1):obac017. doi: 10.1093/iob/obac017 (PMC9191923; doi:10.1093/iob/obac017)
Supplement: obac017_Supplemental_Files [file obac017_supplemental_files.zip]

Archive with 4 entries (4 files):
- SUPPLEMENTARY_FIGs_1,3,4,5_updated.docx
- SUPPLEMENTARY_FIG_2.xlsx
- SUPPLEMENTARY_FILE1.xlsx
- SUPPLEMENTARY_TABLES.xlsx
