# Supplementary material for: Conserved and Taxon-Specific Patterns of Phenotypic Modularity in the Mammalian Dentition
Source: Integr Org Biol. 2022 Apr 28;4(1):obac017. doi: 10.1093/iob/obac017 (PMC9191923; doi:10.1093/iob/obac017)
Supplement: obac017_Supplemental_Files [file obac017_supplemental_files.zip › SUPPLEMENTARY_FIG_2.xlsx]

## Sheet: Key
Supplementary Figure 2: Phenotypic correlation matrices with length and width measurements
Phenotypic correlation matrices for tooth length and width. Only the right side of the dental arcade is shown. Measurement nomenclature: M = molar, P = premolar, C = canine, I = incisor; L = mesiodistal length, W = buccolingual/labiolingual width. Number corresponds to tooth position, such that M2 is the second molar. e.g., M2W is M2 (second molar) width.

## Sheet: C. latrans maxilla
	I1W	I1L	I2W	I2L	I3W	I3L	CW	CL	P1W	P1L	P2W	P2L	P3W	P3L	P4W	P4L	M1W	M1L	M2W	M2L		Key
I1W	1	0.539392	0.865714	0.619957	0.394338	0.692471	0.490239	0.545012	0.561707	0.604564	0.453968	0.63451	0.52392	0.556786	0.549909	0.679214	0.659006	0.636658	0.507366	0.363636		1
	I1L	1	0.468401	0.639309	0.248423	0.517897	0.101828	0.392512	0.402793	0.475323	0.346968	0.46029	0.333042	0.409852	0.265847	0.527453	0.375328	0.444429	0.394147	0.17756		[0.7,1)
		I2W	1	0.58566	0.552093	0.749446	0.535876	0.604235	0.658323	0.62839	0.532516	0.680934	0.62192	0.605612	0.640373	0.676258	0.615626	0.59363	0.478655	0.303376		[0.3,0.7)
			I2L	1	0.358354	0.625139	0.299649	0.369042	0.53917	0.554723	0.355611	0.579248	0.397311	0.545243	0.46128	0.62903	0.538399	0.649652	0.423379	0.27827		[0,0.3)
				I3W	1	0.339423	0.51487	0.447323	0.440984	0.256104	0.421782	0.367821	0.447475	0.385686	0.470466	0.36145	0.413007	0.425307	0.264743	0.065557		[-1,0)
					I3L	1	0.518191	0.673283	0.606063	0.640849	0.519168	0.614664	0.593124	0.611168	0.638309	0.685063	0.596256	0.629257	0.389091	0.300277		95% CI includes 0
						CW	1	0.700273	0.499668	0.326938	0.429432	0.461282	0.63124	0.61101	0.678392	0.570614	0.596633	0.499479	0.43106	0.191352
							CL	1	0.428963	0.403025	0.421025	0.576405	0.61834	0.640241	0.633458	0.646933	0.525159	0.540355	0.386305	0.231054
								P1W	1	0.666522	0.572327	0.516634	0.613518	0.645197	0.60834	0.646229	0.53921	0.581698	0.316991	0.16721
									P1L	1	0.431214	0.657128	0.503968	0.628109	0.49069	0.669183	0.56391	0.47239	0.444242	0.320513
										P2W	1	0.398591	0.713625	0.395668	0.546466	0.400449	0.463044	0.604145	0.333421	0.131596
											P2L	1	0.481391	0.712624	0.564532	0.696151	0.5929	0.575235	0.452752	0.25823
												P3W	1	0.565923	0.722242	0.523366	0.439201	0.507026	0.338201	0.134122
													P3L	1	0.569676	0.766165	0.625039	0.582891	0.473554	0.261009
														P4W	1	0.634695	0.557785	0.557105	0.367723	0.194572
															P4L	1	0.811528	0.709832	0.61171	0.421323
																M1W	1	0.751217	0.678984	0.408616
																	M1L	1	0.463569	0.374983
																		M2W	1	0.660689
																			M2L	1

## Sheet: C. latrans mandible
	I1W	I1L	I2W	I2L	I3W	I3L	CW	CL	P1W	P1L	P2W	P2L	P3W	P3L	P4W	P4L	M1W	M1L	M2W	M2L	M3W	M3L		Key
I1W	1	0.524718	0.751505	0.575194	0.656511	0.620894	0.431899	0.29342	0.263934	0.314329	0.432531	0.470906	0.463894	0.540664	0.427787	0.529865	0.380944	0.547556	0.523999	0.321042	0.436221	0.307122		1
	I1L	1	0.477702	0.594465	0.402888	0.569487	0.256107	0.218603	0.211933	0.319418	0.267296	0.245804	0.303319	0.34212	0.333367	0.344338	0.273138	0.379968	0.324116	0.245073	0.196426	0.0900977		[0.7,1)
		I2W	1	0.606123	0.776038	0.672518	0.543871	0.45348	0.30008	0.388386	0.524923	0.485928	0.50841	0.52432	0.52668	0.572581	0.515894	0.619369	0.44605	0.419327	0.289024	0.192614		[0.3,0.7)
			I2L	1	0.373582	0.69428	0.287239	0.327052	0.167764	0.189882	0.334605	0.320142	0.405692	0.380123	0.337789	0.377455	0.287516	0.430445	0.226897	0.146292	0.243131	0.131536		[0,0.3)
				I3W	1	0.497448	0.586458	0.568411	0.336229	0.258873	0.582299	0.526202	0.566804	0.59242	0.639949	0.697445	0.556169	0.61493	0.441249	0.346244	0.164633	0.0556605		[-1,0)
					I3L	1	0.362933	0.314022	0.239747	0.480003	0.341943	0.392389	0.381194	0.415101	0.361646	0.464354	0.270315	0.458369	0.286144	0.391117	0.258769	0.208491		95% CI includes 0
						CW	1	0.754794	0.49504	0.219389	0.689748	0.532816	0.693107	0.581677	0.703403	0.647412	0.745198	0.693356	0.334051	0.230081	0.251201	0.116347
							CL	1	0.476693	0.233692	0.671852	0.592387	0.710666	0.606143	0.739395	0.667131	0.685665	0.679932	0.36485	0.243107	0.142147	0.0573858
								P1W	1	0.389363	0.429719	0.472356	0.513076	0.483775	0.581362	0.487317	0.534813	0.516863	0.39792	0.313888	0.107587	0.134227
									P1L	1	0.210455	0.394402	0.202992	0.397936	0.291276	0.506514	0.257474	0.48595	0.160645	0.212075	0.0550672	0.0811535
										P2W	1	0.531017	0.868288	0.565132	0.817879	0.585611	0.684447	0.620201	0.318904	0.267843	0.128712	-0.0286114
											P2L	1	0.63103	0.836551	0.616933	0.715768	0.624639	0.66703	0.437107	0.309445	0.229746	0.215213
												P3W	1	0.633006	0.88323	0.670676	0.720107	0.669691	0.366195	0.257673	0.186572	0.0429968
													P3L	1	0.639185	0.841649	0.601648	0.713899	0.439506	0.314641	0.279487	0.217519
														P4W	1	0.726548	0.777858	0.710532	0.413182	0.283265	0.145709	0.0260255
															P4L	1	0.641497	0.738604	0.426051	0.324142	0.18016	0.0794824
																M1W	1	0.764195	0.43471	0.221852	0.107384	-0.0445912
																	M1L	1	0.564192	0.38282	0.217392	0.0792077
																		M2W	1	0.574905	0.376774	0.31768
																			M2L	1	0.329742	0.385847
																				M3W	1	0.820008
																					M3L	1

## Sheet: C. guereza maxilla
	I1W	I1L	I2W	I2L	CW	CL	P3W	P3L	P4W	P4L	M1W	M1L	M2W	M2L	M3W	M3L		Key
I1W	1	0.498408	0.86442	0.59147	0.408377	0.353432	0.466244	0.400323	0.450852	0.443242	0.443434	0.29527	0.541704	0.351708	0.53685	0.367583		1
	I1L	1	0.490509	0.531117	0.471586	0.432253	0.330708	0.305066	0.214153	0.347601	0.110363	0.267236	0.238548	0.398194	0.327754	0.299178		[0.7,1)
		I2W	1	0.667425	0.416262	0.489556	0.492469	0.43486	0.450177	0.362847	0.507052	0.3339	0.598589	0.381533	0.641376	0.400286		[0.3,0.7)
			I2L	1	0.412092	0.558786	0.553091	0.466328	0.395388	0.36996	0.429954	0.333453	0.432069	0.525316	0.488418	0.451178		[0,0.3)
				CW	1	0.761296	0.20649	0.149857	-0.00172657	0.138631	-0.103957	-0.0253402	-0.0102767	0.109704	0.108584	0.214515		[-1,0)
					CL	1	0.380825	0.30706	0.12486	0.259886	0.265284	0.285189	0.303248	0.348544	0.302234	0.278164		95% CI includes 0
						P3W	1	0.48134	0.567167	0.545076	0.548409	0.441221	0.613383	0.54166	0.620965	0.411455
							P3L	1	0.240539	0.430019	0.28934	0.373621	0.363232	0.503972	0.412756	0.355933
								P4W	1	0.33605	0.67543	0.46036	0.708873	0.554488	0.669509	0.316682
									P4L	1	0.503174	0.531829	0.571025	0.610797	0.537271	0.421283
										M1W	1	0.777885	0.884985	0.665058	0.719903	0.525717
											M1L	1	0.766359	0.818178	0.682198	0.610096
												M2W	1	0.730806	0.863077	0.548947
													M2L	1	0.692198	0.646253
														M3W	1	0.637056
															M3L	1

## Sheet: C. guereza mandible
	I1W	I1L	I2W	I2L	CW	CL	P3W	P3L	P4W	P4L	M1W	M1L	M2W	M2L	M3W	M3L		Key
I1W	1	0.326613	0.675176	0.325038	0.215614	0.414551	0.337927	0.112224	0.471259	0.455744	0.420396	0.300253	0.40707	0.436196	0.481162	0.297972		1
	I1L	1	0.29957	0.666962	0.278021	0.50558	0.268555	0.255793	0.152491	0.318818	0.351381	0.212503	0.206209	0.335468	0.100211	0.175778		[0.7,1)
		I2W	1	0.260996	0.171698	0.291201	0.342961	0.0139982	0.39237	0.389087	0.472925	0.396409	0.522453	0.49473	0.366624	0.370163		[0.3,0.7)
			I2L	1	0.26804	0.401426	0.174207	0.450909	0.107739	0.226105	0.412676	0.216529	0.261672	0.232366	0.0405052	0.142018		[0,0.3)
				CW	1	0.787046	0.524765	0.622935	0.196779	0.180753	0.297316	0.313578	0.294244	0.254034	0.203785	0.185925		[-1,0)
					CL	1	0.518114	0.521082	0.277643	0.239417	0.399155	0.312104	0.329798	0.376864	0.233096	0.24146		95% CI includes 0
						P3W	1	0.297923	0.541036	0.409588	0.346584	0.439485	0.302654	0.46938	0.326513	0.362144
							P3L	1	0.0363094	0.241749	0.230799	0.0428239	0.0748585	0.0150313	-0.131398	0.0842038
								P4W	1	0.404143	0.474945	0.550865	0.49618	0.626232	0.618203	0.416007
									P4L	1	0.368385	0.34332	0.431277	0.525143	0.478092	0.362982
										M1W	1	0.732551	0.904579	0.699852	0.72826	0.53383
											M1L	1	0.732675	0.850152	0.728255	0.619174
												M2W	1	0.76901	0.783539	0.569411
													M2L	1	0.729008	0.648023
														M3W	1	0.634497
															M3L	1

## Sheet: D. virginiana maxilla
	I1W	I1L	I2W	I2L	I3W	I3L	I4W	I4L	I5W	I5L	CW	CL	P1W	P1L	P2W	P2L	P3W	P3L	M1W	M1L	M2W	M2L	M3W	M3L	M4W	M4L		Key
I1W	1	0.307032	0.0877999	0.101456	0.147595	0.122553	0.0211679	0.154352	0.232631	0.388805	0.157502	0.14686	0.279036	0.188805	0.374515	0.145387	0.196901	0.116507	0.0876071	0.135207	0.106675	0.171885	0.0690966	0.213147	0.167934	0.0788556		1
	I1L	1	0.354903	0.0814783	0.151794	0.0707506	0.133096	0.2136	0.0433424	0.192747	0.216241	0.140002	0.250075	0.275716	0.186024	0.0280455	0.206745	0.152604	0.302112	0.415914	0.34551	0.426519	0.386356	0.165514	-0.0628925	-0.186316		[0.7,1)
		I2W	1	-0.0105013	0.562853	-0.0628879	0.459141	0.0653839	0.244856	0.28121	0.0822299	0.0721866	0.364177	0.393312	0.279597	0.298128	0.0346408	0.204462	0.250217	0.0610088	0.169703	0.0428336	0.20216	-0.08184	-0.0178307	0.0839112		[0.3,0.7)
			I2L	1	-0.0420255	0.710049	0.120164	0.675582	0.175296	0.232825	0.219383	0.109766	0.318445	0.113352	0.137774	0.13241	0.261419	0.264903	0.345002	0.0137736	0.216416	0.225995	0.378177	0.267241	0.0395589	-0.0330931		[0,0.3)
				I3W	1	-0.0837149	0.653444	0.12895	0.224944	0.30382	-0.0886337	-0.0735955	0.501974	0.484634	0.138947	0.166426	0.0397188	0.158179	0.0961318	0.0661249	0.112691	0.050956	-0.171575	-0.00478324	-0.0722375	0.0541623		[-1,0)
					I3L	1	0.231928	0.764777	0.246483	0.211222	0.242725	0.19291	0.235644	0.157314	0.334586	0.230196	0.371523	0.372845	0.336931	0.108818	0.249825	0.238436	0.359452	0.253672	0.253129	0.0638529		95% CI includes 0
						I4W	1	0.274996	0.398987	0.210575	0.0154968	0.0796375	0.535549	0.506028	0.0826803	0.311545	0.0579118	0.281825	0.172445	0.0206774	0.0689872	-0.0335635	-0.0405178	0.132207	0.177445	0.241745
							I4L	1	0.332653	0.522182	0.120536	0.102294	0.390967	0.285684	0.325321	0.266814	0.150656	0.303432	0.460706	0.265544	0.389961	0.326661	0.349332	0.216387	0.0544542	-0.000756408
								I5W	1	0.415437	0.0658129	0.145366	0.399864	0.460405	0.176608	0.204624	0.0271879	0.179067	0.254699	0.20022	0.141313	-0.185737	0.0673573	0.210183	0.0602297	0.291665
									I5L	1	0.04172	0.113513	0.591805	0.528931	0.481126	0.251893	-0.140665	0.147082	0.436552	0.253064	0.402892	0.0390818	0.125126	0.102199	-0.096439	0.23613
										CW	1	0.915336	0.0825402	0.282616	0.054783	0.0582899	0.490935	0.407818	0.0324577	-0.0728108	0.251615	0.195546	0.305661	0.458458	0.446943	0.314872
											CL	1	0.132684	0.367141	0.110927	0.17	0.449366	0.374679	0.105133	0.00602765	0.25838	0.148397	0.248935	0.502331	0.452641	0.39689
												P1W	1	0.624843	0.483753	0.365532	0.0984319	0.158673	0.360706	0.221907	0.296718	0.14971	0.0373766	0.25916	-0.16646	0.0795197
													P1L	1	0.347999	0.370708	0.168699	0.263597	0.193892	0.150996	0.215722	0.0526366	-0.0167533	0.220032	0.0864344	0.279961
														P2W	1	0.4032	0.259179	0.276315	0.431535	0.404999	0.476697	0.381703	0.320356	0.323515	0.0842119	0.170041
															P2L	1	0.163487	0.330568	0.508704	0.271562	0.398636	0.208338	0.216825	0.186391	0.0650992	0.181055
																P3W	1	0.589392	0.0674056	0.130391	0.273604	0.316297	0.332416	0.470455	0.455392	0.164023
																	P3L	1	0.276438	0.0938291	0.363575	0.376327	0.351093	0.509036	0.481667	0.347028
																		M1W	1	0.558727	0.765116	0.432699	0.698966	0.258509	-0.211834	-0.0162661
																			M1L	1	0.557368	0.464809	0.519977	0.374362	-0.087726	-0.0553867
																				M2W	1	0.632471	0.705459	0.390381	-0.0311234	0.078626
																					M2L	1	0.481827	0.451936	0.00203392	-0.230203
																						M3W	1	0.472308	0.181937	0.0183552
																							M3L	1	0.349593	0.418607
																								M4W	1	0.54041
																									M4L	1

## Sheet: D. virginiana mandible
	I1W	I1L	I2W	I2L	I3W	I3L	I4W	I4L	CW	CL	P1W	P1L	P2W	P2L	P3W	P3L	M1W	M1L	M2W	M2L	M3W	M3L	M4W	M4L		Key
I1W	1	0.598132	0.114306	0.485346	0.495838	0.412809	0.480221	0.50849	0.0437334	0.051215	0.186135	0.225698	0.443335	0.325365	0.28595	0.0436887	0.507831	0.654085	0.542811	0.431034	0.375307	0.233082	0.39173	0.315277		1
	I1L	1	0.277564	0.564391	0.459489	0.49661	0.456067	0.728448	0.142432	0.100254	0.457865	0.325587	0.455647	0.284323	0.408842	0.0461006	0.45068	0.610879	0.539882	0.472363	0.432534	0.301533	0.485481	0.362412		[0.7,1)
		I2W	1	0.203796	0.0798571	0.139121	0.0918705	0.205168	0.152793	0.220583	0.35196	0.357304	0.26366	0.421745	0.202898	0.10384	0.278851	0.283581	0.273746	0.326126	0.228421	0.125282	0.112341	0.0841227		[0.3,0.7)
			I2L	1	0.402481	0.653567	0.181509	0.641106	-0.0115186	-0.0545507	0.225097	0.161342	0.310276	0.211602	0.322854	0.213718	0.217644	0.354951	0.360874	0.377908	0.281543	0.221572	0.350852	0.144159		[0,0.3)
				I3W	1	0.205712	0.564129	0.3154	0.00815456	0.227353	0.23821	0.265868	0.483765	0.0512909	0.319282	0.0193589	0.553515	0.372016	0.529422	0.217989	0.362729	0.190287	0.159291	0.22249		[-1,0)
					I3L	1	0.239767	0.548354	-0.049575	0.00175897	0.454482	0.491553	0.336572	0.184723	0.172356	0.11106	0.288059	0.332506	0.376897	0.407492	0.379087	0.318394	0.321325	0.26344		95% CI includes 0
						I4W	1	0.128664	0.009468	0.335677	0.267715	0.469867	0.457688	0.105752	0.214486	-0.0110468	0.344277	0.274474	0.368517	-0.00294775	0.294847	0.195895	0.0845986	0.177142
							I4L	1	0.079542	0.0582715	0.138633	0.115478	0.243286	0.329294	0.371775	0.140775	0.305127	0.478593	0.491264	0.518627	0.45926	0.333656	0.459293	0.479983
								CW	1	0.720036	0.117777	-0.187834	0.297948	0.33107	0.46519	0.204005	0.107869	0.110183	-0.099594	0.0814446	0.277601	0.311892	0.222147	0.441344
									CL	1	0.160602	0.100069	0.270728	0.219262	0.223866	0.0773051	0.217326	0.178146	0.194497	0.202085	0.464382	0.439035	0.209695	0.461139
										P1W	1	0.372439	0.514451	0.117647	-0.0367292	-0.215519	0.424036	0.440396	0.451205	0.469342	0.170551	0.166584	0.0878592	0.0833155
											P1L	1	0.233028	0.0618678	0.0280322	0.260377	0.175282	0.240769	0.365192	0.208801	0.292037	0.0804637	0.197156	0.106102
												P2W	1	0.32465	0.367009	0.00138483	0.659329	0.526603	0.549655	0.340878	0.28289	0.126656	0.131076	0.121111
													P2L	1	0.350389	0.0828942	0.339972	0.357739	0.201087	0.291606	0.28244	0.156482	0.217669	0.291747
														P3W	1	0.488767	0.0987897	0.276817	0.0279549	0.244519	0.296786	0.279161	0.590703	0.516707
															P3L	1	-0.182585	-0.0372052	-0.0959739	0.0302634	0.346054	0.243542	0.401452	0.257988
																M1W	1	0.662159	0.803533	0.432492	0.385792	0.0892341	0.185856	0.253642
																	M1L	1	0.624836	0.725077	0.398684	0.296797	0.493247	0.439043
																		M2W	1	0.557242	0.577764	0.231173	0.333822	0.303847
																			M2L	1	0.486008	0.503222	0.54139	0.460022
																				M3W	1	0.538512	0.636211	0.598388
																					M3L	1	0.399584	0.590927
																						M4W	1	0.745896
																							M4L	1

## Sheet: O. hemionus maxilla
ALL
	P2W	P2L	P3W	P3L	P4W	P4L	M1W	M1L	M2W	M2L	M3W	M3L		Key
P2W	1	0.445072	0.786032	0.484466	0.724597	0.533779	0.484462	0.229712	0.548518	0.307723	0.660332	0.508596		1
	P2L	1	0.411637	0.704963	0.359106	0.426479	0.425558	0.400135	0.492214	0.327882	0.575886	0.493218		[0.7,1)
		P3W	1	0.567166	0.805368	0.617912	0.623754	0.478005	0.719304	0.515223	0.775048	0.597872		[0.3,0.7)
			P3L	1	0.421417	0.724709	0.396674	0.5868	0.518162	0.628218	0.618703	0.645308		[0,0.3)
				P4W	1	0.613729	0.642812	0.386648	0.773632	0.418187	0.822523	0.62158		[-1,0)
					P4L	1	0.384344	0.53171	0.563472	0.654877	0.672909	0.675893		95% CI includes 0
						M1W	1	0.54801	0.819837	0.297709	0.710457	0.399964
							M1L	1	0.623455	0.790214	0.505707	0.608708
								M2W	1	0.568362	0.876591	0.636976
									M2L	1	0.511257	0.756083
										M3W	1	0.750636
											M3L	1
FEMALE
	P2W	P2L	P3W	P3L	P4W	P4L	M1W	M1L	M2W	M2L	M3W	M3L
P2W	1	0.437041	0.704656	0.30098	0.720925	0.298626	0.52914	-0.119271	0.568145	-0.0551802	0.645488	0.339407
	P2L	1	0.326131	0.719716	0.252076	0.393884	0.483799	0.353402	0.441908	0.226669	0.478493	0.392732
		P3W	1	0.327794	0.69752	0.428319	0.563655	0.250754	0.682549	0.223873	0.718315	0.503571
			P3L	1	0.0818127	0.602715	0.141115	0.437506	0.194546	0.491905	0.284883	0.408074
				P4W	1	0.390616	0.525213	-0.0809914	0.755408	-0.000312206	0.78708	0.507751
					P4L	1	0.197976	0.361599	0.384023	0.527864	0.518626	0.635849
						M1W	1	0.290361	0.703121	-0.0997799	0.683469	0.279123
							M1L	1	0.171634	0.672312	0.181573	0.429755
								M2W	1	0.197236	0.902323	0.527779
									M2L	1	0.172618	0.581394
										M3W	1	0.605228
											M3L	1
MALE
	P2W	P2L	P3W	P3L	P4W	P4L	M1W	M1L	M2W	M2L	M3W	M3L
P2W	1	0.48	0.84	0.6	0.74	0.72	0.45	0.38	0.54	0.49	0.67	0.6
	P2L	1	0.52	0.75	0.49	0.51	0.4	0.5	0.59	0.49	0.72	0.64
		P3W	1	0.69	0.88	0.74	0.66	0.55	0.73	0.64	0.79	0.62
			P3L	1	0.63	0.79	0.54	0.63	0.66	0.67	0.79	0.75
				P4W	1	0.78	0.73	0.6	0.79	0.63	0.85	0.68
					P4L	1	0.52	0.58	0.65	0.68	0.76	0.67
						M1W	1	0.67	0.88	0.49	0.73	0.46
							M1L	1	0.77	0.81	0.61	0.64
								M2W	1	0.7	0.86	0.66
									M2L	1	0.62	0.81
										M3W	1	0.8
											M3L	1

## Sheet: O. hemionus mandible
ALL
	I1W	I1L	I2W	I2L	I3W	I3L	CW	CL	P2W	P2L	P3W	P3L	P4W	P4L	M1W	M1L	M2W	M2L	M3W	M3L		Key
I1W	1	0.429696	0.838908	0.418275	0.685817	0.354524	0.645943	0.319588	0.500812	0.526643	0.44234	0.439079	0.625258	0.589191	0.516081	0.470836	0.580233	0.544134	0.552895	0.440661		1
	I1L	1	0.343601	0.704234	0.243514	0.358359	0.269462	0.287592	0.177707	0.320071	0.0979393	0.297257	0.289592	0.378291	0.0816168	0.465172	0.189692	0.473292	0.259125	0.124545		[0.7,1)
		I2W	1	0.459163	0.804558	0.42362	0.693908	0.405185	0.450645	0.493225	0.477847	0.454983	0.564953	0.554165	0.504347	0.39659	0.586483	0.554496	0.483054	0.494147		[0.3,0.7)
			I2L	1	0.377799	0.565402	0.411812	0.528831	0.230764	0.417096	0.276123	0.54229	0.281769	0.484818	0.225955	0.540482	0.330283	0.567468	0.476831	0.410365		[0,0.3)
				I3W	1	0.486417	0.782582	0.435613	0.430426	0.501817	0.524109	0.545974	0.590714	0.563956	0.570552	0.468338	0.600162	0.57771	0.508681	0.468261		[-1,0)
					I3L	1	0.490805	0.610204	0.210864	0.442979	0.300493	0.525865	0.282048	0.455971	0.249994	0.412102	0.41314	0.541141	0.542825	0.511547		95% CI includes 0
						CW	1	0.497269	0.325546	0.441158	0.401685	0.480407	0.450278	0.504676	0.560069	0.418875	0.582129	0.54156	0.565096	0.486836
							CL	1	-0.0336769	0.278256	0.12891	0.43745	0.209858	0.422548	0.354969	0.463304	0.440233	0.520173	0.559415	0.601595
								P2W	1	0.736937	0.540114	0.376985	0.40095	0.362693	0.205704	0.12516	0.310512	0.291922	0.3426	0.268228
									P2L	1	0.583683	0.647844	0.500397	0.589125	0.303839	0.40964	0.500054	0.565647	0.530602	0.538568
										P3W	1	0.582707	0.513686	0.546758	0.290282	0.233459	0.522492	0.350292	0.565252	0.44778
											P3L	1	0.393819	0.808855	0.323496	0.612775	0.48824	0.674315	0.612039	0.652469
												P4W	1	0.597713	0.544059	0.389324	0.696234	0.52863	0.608737	0.455273
													P4L	1	0.455139	0.647418	0.620598	0.724806	0.632053	0.660667
														M1W	1	0.663088	0.768051	0.550705	0.606058	0.410877
															M1L	1	0.626515	0.828987	0.595728	0.520102
																M2W	1	0.699539	0.833027	0.634318
																	M2L	1	0.644782	0.698263
																		M3W	1	0.715236
																			M3L	1
FEMALE
	I1W	I1L	I2W	I2L	I3W	I3L	CW	CL	P2W	P2L	P3W	P3L	P4W	P4L	M1W	M1L	M2W	M2L	M3W	M3L
I1W	1	0.309906	0.743457	0.227624	0.527271	0.0517832	0.375125	0.11595	0.353872	0.184095	0.186839	0.170143	0.371082	0.295999	0.109643	0.103667	0.133172	0.0234348	0.281891	0.108906
	I1L	1	0.303249	0.672192	0.0226602	0.112784	0.128403	0.109183	-0.0049823	0.0757503	-0.140384	0.0837799	0.156124	0.241547	-0.118189	0.427515	-0.101312	0.369774	0.0336989	-0.234599
		I2W	1	0.4423	0.702858	0.173121	0.532207	0.249285	0.473816	0.455938	0.294073	0.344408	0.329968	0.418191	0.159923	0.124809	0.174295	0.25966	0.251996	0.180411
			I2L	1	0.16255	0.242742	0.240049	0.360575	0.169716	0.371656	0.10317	0.389364	0.0812505	0.369231	-0.0266459	0.480378	0.147266	0.496419	0.290533	0.142669
				I3W	1	0.283918	0.691368	0.317196	0.319834	0.44225	0.35382	0.403505	0.473494	0.438938	0.407456	0.187593	0.391603	0.237719	0.415383	0.277748
					I3L	1	0.299803	0.401784	0.127732	0.298552	0.118527	0.0858402	0.312493	0.160837	-0.0322049	-0.0191241	0.214736	0.354759	0.298952	0.19544
						CW	1	0.420645	0.28329	0.41029	0.271277	0.328552	0.246089	0.309469	0.407976	0.155726	0.388341	0.293832	0.407022	0.226865
							CL	1	-0.165968	0.192883	-0.00105549	0.174644	0.101966	0.162091	0.29037	0.263192	0.379927	0.336176	0.459752	0.439342
								P2W	1	0.670592	0.348821	0.236946	0.224466	0.142708	0.113127	-0.12238	0.116715	0.223513	0.189041	0.158421
									P2L	1	0.441076	0.524326	0.306239	0.355511	0.0392738	0.105295	0.194812	0.423384	0.223512	0.358705
										P3W	1	0.519894	0.348583	0.414276	0.0859354	-0.0465832	0.288785	0.132009	0.476084	0.447657
											P3L	1	0.168373	0.626158	-0.0195362	0.32255	0.209774	0.4432	0.404861	0.527805
												P4W	1	0.534389	0.202358	0.0159937	0.450262	0.272452	0.425857	0.263363
													P4L	1	0.123627	0.314085	0.438153	0.494156	0.450843	0.53981
														M1W	1	0.350169	0.619093	0.0572195	0.393352	0.0896728
															M1L	1	0.269469	0.608136	0.230438	0.129696
																M2W	1	0.393018	0.771177	0.394273
																	M2L	1	0.361435	0.43004
																		M3W	1	0.552453
																			M3L	1
MALE
	I1W	I1L	I2W	I2L	I3W	I3L	CW	CL	P2W	P2L	P3W	P3L	P4W	P4L	M1W	M1L	M2W	M2L	M3W	M3L
I1W	1	0.53	0.88	0.54	0.77	0.49	0.83	0.55	0.65	0.7	0.57	0.53	0.79	0.7	0.71	0.6	0.74	0.73	0.66	0.6
	I1L	1	0.39	0.73	0.57	0.62	0.51	0.64	0.54	0.58	0.33	0.47	0.45	0.48	0.24	0.43	0.38	0.52	0.4	0.46
		I2W	1	0.47	0.85	0.53	0.79	0.6	0.47	0.51	0.56	0.5	0.73	0.61	0.68	0.51	0.74	0.68	0.61	0.67
			I2L	1	0.53	0.79	0.56	0.76	0.35	0.43	0.37	0.58	0.43	0.51	0.38	0.52	0.41	0.56	0.57	0.59
				I3W	1	0.58	0.84	0.58	0.53	0.54	0.61	0.63	0.68	0.63	0.66	0.61	0.69	0.75	0.58	0.6
					I3L	1	0.61	0.83	0.29	0.52	0.38	0.73	0.25	0.6	0.4	0.59	0.48	0.61	0.67	0.69
						CW	1	0.62	0.38	0.46	0.48	0.6	0.63	0.66	0.66	0.58	0.69	0.7	0.69	0.69
							CL	1	0.22	0.37	0.27	0.67	0.34	0.68	0.44	0.65	0.52	0.7	0.67	0.78
								P2W	1	0.81	0.69	0.52	0.56	0.54	0.28	0.3	0.44	0.38	0.49	0.38
									P2L	1	0.65	0.69	0.61	0.68	0.41	0.51	0.61	0.61	0.66	0.61
										P3W	1	0.6	0.61	0.59	0.37	0.3	0.61	0.41	0.6	0.42
											P3L	1	0.49	0.86	0.42	0.65	0.54	0.7	0.63	0.65
												P4W	1	0.62	0.74	0.55	0.83	0.64	0.71	0.55
													P4L	1	0.55	0.71	0.65	0.76	0.64	0.66
														M1W	1	0.78	0.82	0.72	0.68	0.54
															M1L	1	0.72	0.87	0.67	0.62
																M2W	1	0.77	0.85	0.72
																	M2L	1	0.69	0.77
																		M3W	1	0.75
																			M3L	1

## Sheet: U. americanus maxilla
	I1W	I1L	I2W	I2L	I3W	I3L	CW	CL	P1W	P1L	P2W	P2L	P3W	P3L	P4W	P4L	M1W	M1L	M2W	M2L		Key
I1W	1	-0.317232	0.948124	-0.396851	0.8089	0.0930398	0.343027	0.344894	-0.0233911	0.146769	0.113868	0.0998673	0.224392	0.225343	0.222608	0.159095	0.344372	0.313576	0.211004	0.25386		1
	I1W	1	-0.39683	0.909292	-0.115571	0.506146	0.277447	0.125113	0.340814	-0.189419	-0.0411708	-0.0476465	0.345432	0.157041	0.366164	0.459513	0.271717	0.285404	0.356971	0.406577		[0.7,1)
		I2W	1	-0.431218	0.795797	0.104714	0.276725	0.31296	-0.0333682	0.10651	0.0455854	-0.00438531	0.200659	0.196282	0.137561	0.0895179	0.320875	0.247935	0.154796	0.191427		[0.3,0.7)
			I2L	1	-0.174284	0.52387	0.223657	0.0994976	0.388588	-0.108177	-0.209173	-0.295341	0.376384	0.140143	0.360931	0.440889	0.260579	0.231143	0.322708	0.370401		[0,0.3)
				I3W	1	0.27017	0.498833	0.410778	0.145259	0.189452	-0.012546	0.00210859	0.361494	0.300967	0.414867	0.304636	0.531758	0.451628	0.397135	0.392747		[-1,0)
					I3L	1	0.363818	0.533185	0.482816	-0.0994694	0.0366104	0.0317958	0.45383	0.328807	0.329682	0.421152	0.271352	0.256439	0.228238	0.361335		95% CI includes 0
						CW	1	0.783817	0.44523	0.305608	-0.30248	-0.244351	0.374466	0.235674	0.623766	0.521392	0.604449	0.534045	0.62148	0.610985
							CL	1	0.319999	0.192684	-0.118945	-0.0177371	0.28761	0.270658	0.34629	0.284493	0.300089	0.30342	0.293867	0.328995
								P1W	1	0.269018	-0.17662	-0.214098	0.441269	0.217842	0.343169	0.339605	0.299074	0.0924638	0.451332	0.391306
									P1L	1	-0.168415	-0.0269092	0.261968	0.349676	0.39211	0.239739	0.401464	0.381927	0.379429	0.219301
										P2W	1	0.916643	-0.0315417	0.131223	0.011264	0.0433234	-0.193804	-0.0783185	-0.11833	0.0149327
											P2L	1	0.0908606	0.360853	0.152438	0.156702	-0.117738	0.0307317	-0.0422809	0.0449462
												P3W	1	0.74881	0.516519	0.460718	0.456795	0.300399	0.405577	0.386759
													P3L	1	0.462384	0.537132	0.446276	0.417474	0.305737	0.306088
														P4W	1	0.712965	0.796574	0.697623	0.765722	0.67869
															P4L	1	0.707063	0.721249	0.747297	0.747655
																M1W	1	0.837374	0.839154	0.721747
																	M1L	1	0.752937	0.687059
																		M2W	1	0.836979
																			M2L	1

[truncated: 1 more sheets: U. americanus mandible]
