# Supplementary material for: Conserved and Taxon-Specific Patterns of Phenotypic Modularity in the Mammalian Dentition
Source: Integr Org Biol. 2022 Apr 28;4(1):obac017. doi: 10.1093/iob/obac017 (PMC9191923; doi:10.1093/iob/obac017)
Supplement: obac017_Supplemental_Files [file obac017_supplemental_files.zip › SUPPLEMENTARY_FILE1.xlsx]

## Sheet: Key
Supplementary File 1: Dataset used in this study
Linear measurements used in this study. Measurement nomenclature: X = maxilla, D = mandible; L = left, R = right; M = molar, P = premolar, C = canine, I = incisor; L = mesiodistal length, W = buccolingual (molar and premolar) or labiolingual (incisor) width. Number corresponds to tooth position, such that M2 is the second molar. e.g., XLM2L is maxillary left M2 (second molar), length.
C. latrans, D. virginana, O. hemionus, and U. americanus specimens are all from MVZ (Museum of Vertebrate Zoology, UC Berkeley). C. guereza data are those collected for a previous study (see. Grieco et al. 2012, 2013). C. guereza specimens are from AMNH (American Museum of Natural History, NY), CMNH (Cleveland Museum of Natural History, OH), and NMNH (Smithsonian Institution's National Museum of …

## Sheet: Canis latrans
Museum	Museum ID	Sex	XLM2L	XLM2W	XLM1L	XLM1W	XLP4L	XLP4W	XLP3L	XLP3W	XLP2L	XLP2W	XLP1L	XLP1W	XLCL	XLCW	XLI3L	XLI3W	XLI2L	XLI2W	XLI1L	XLI1W	XRM2L	XRM2W	XRM1L	XRM1W	XRP4L	XRP4W	XRP3L	XRP3W	XRP2L	XRP2W	XRP1L	XRP1W	XRCL	XRCW	XRI3L	XRI3W	XRI2L	XRI2W	XRI1L	XRI1W	DLM3L	DLM3W	DLM2L	DLM2W	DLM1L	DLM1W	DLP4L
MVZ	16473	Female	6.6375	10.25	11.49	14.9	18.28	5.785	10.745	3.075	9.735	2.93	4.905	2.87	7.84	3.825	5.06	3.8475	4.36	4.145	3.66	3.595	6.37	10.335	11.42	15.08	18.135	5.655	10.665	3.13	9.825	2.8825	4.91	2.9125	7.785	3.96	5.425	3.89	4.415	4.085	3.695	3.52	4.35	3.535	8.72	5.785	18.73	6.3	10.99
MVZ	16475	Female	6.235	11.37	11.915	17.27	18.815	6.7	11.685	3.7875	10.305	3.4525	5.825	3.18	8.03	5.315	5.1325	4.6275	4.2725	4.78	3.415	4.26	6.23	11.47	11.93	17.135	18.78	6.56	11.685	3.755			5.6	3.24	8.04	5.185	5.345	4.6375			3.48	4.37			9.11	6.345	19.625	6.99	11.44
MVZ	21403	Female	7.09	11.465	11.75	16.855			11.73	3.595	10.485	3.31	5.135	3.265	8.165	5.02	5.27	4.395	4.64	4.54	3.805	4.13	7.36	11.775	11.78	17.035	19.035	6.55	11.83	3.59	9.975	3.4425	4.995	3.245	8.495	5.035	5.35	4.54	4.685	4.605	3.915	4.22	4.705	4.635	9.435	6.56	19.29	6.69	11.3
MVZ	23508	Female	6.6525	11.43	12.22	17.525	19.4	7.235	12.29	3.7325	11.27	3.3475	5.37	3.425			5.9725	4.3225	5.4325	4.9	4.18	4.43	6.445	11.3	12	17.505	19.35	7.255	12.12	3.855	11.44	3.225	6.025	3.365			6.42	4.5875	5.47	4.89	4.185	4.305	4.68	4.005	9.555	7.1	20.945	7.76	11.795
MVZ	23627	Female	6.915	9.575	11.72	15.98	18.585	6.475	11.755	3.89			5.075	2.905	9.565	5.31	5.86	4.605	4.23	4.535	3.75	3.925	7.165	10.06	11.675	16.095	18.375	6.39	11.695	3.875	10.41	3.48	5.06	3.07	9.945	5.14	5.94	4.515	4.23	4.6	3.705	3.96	4.195	3.94	8.64	6.53	19.835	7.05	12.05
MVZ	23751	Female	6.6025	10.87	12.195	16.19	18.435	6.645	11.85	3.98	10.025	3.5775			9.245	4.86	5.765	4.5875	4.46	4.715	4.085	3.995	6.7	10.975	12.23	16.345	18.09	6.775	11.57	3.965		3.5325	4.87	3.33	9.07	4.925	5.88	4.4525	4.695	4.695	4.045	3.985	4.775	4.09	8.84	6.49	19.155	6.94	11.125
MVZ	23799	Female	7.23	11.88	12.975	17.575	20.25	8.03	12.205	4.085	11.47	3.7875	5.89	3.78	10.385	5.54	6.465	5.0225	4.79	5.425	4.21	4.725	6.785	11.875	12.985	17.37	20.735	7.96	12.465	4.19	11.51	3.72			10.685	5.495	6.705	4.985	4.805	5.42	3.835	4.725			10.295	7.53	21.775	8.25	12.635
MVZ	23805	Female	6.5725	11.345	11.965	16.85	19.365	6.84	11.76	3.8125	10.39	3.1425	5.2	2.97	8.215	5.075				4.595		4.305	7.01	11.52	12.09	16.985	18.81	5.795	11.54	3.705	10.46	3.21	5.105	2.8975	8.115	5.225	5.44	4.52		4.565		4.315	4.75	4.17	9.905	6.84	20.845	7.425	11.515
MVZ	23827	Female	6.9325	11.22	12.875	17.515	19.6	7.135	12.21	3.825	11.02	3.515	5.495	3.27	9.1	5.795	5.7825	4.2275	4.3875	4.53	3.225	4.115	7.125	11.15	12.75	17.385	19.61	7.03	12.175	3.925					9.4	5.695	6.09	4.4175	4.38	4.56	3.275	4.005	4.615	4.14	8.635	6.495	21.305	7.735	12.16
MVZ	23836	Female	7.4125	11.865	12.61	18.12	20.185	6.715	12.6	3.75	11.315	3.3775			8.86	5.185	5.85	4.6875	4.8775	5.25	3.785	4.685	7.715	12.05	12.855	17.905	19.855	6.425	12.26	3.835	11.07	3.4275			8.565	5.39	6.185	4.5975	4.995	5.2	3.765	4.71	5.32	4.29	9.86	6.955	21.3	7.045	12.115
MVZ	23876	Female	7.48	11.05	12.925	17.025	19.93	6.585	12.655	3.8325	11.505	3.615	6.025	3.71	9.915	4.87	5.7075	4.725	5.1475	4.805	3.895	4.29	7.33	11.045	13.085	17.005	19.84	6.495	12.305	3.83	10.655	3.5625	5.715	3.7	9.395	5.05	5.93	4.615	5.055	4.815	3.955	4.215	4.75	4.23	9.06	6.755	20.86	7.3	11.865
MVZ	23877	Female	6.93	11.175	12.02	16.035	18.52	6.45	11.51	3.535	10.3	3.2825	4.575	3.25	8.42	4.945	5.7475	4.7075	4.6925	4.865	3.725	4.3	6.66	11.19	12.08	16.21	18.44	6.48	11.58	3.58			4.8	3.1725	8.74	4.975	6.03	4.6425	4.72	4.915	3.7	4.205	3.965	3.55	9.3	6.245	19.73	6.715	11.605
MVZ	23878	Female	6.425	10.68	12.93	16.54	19.075	6.92	11.575	3.9075	10.015	3.505	5.06	3.115	8.67	5.29	5.86	4.6425	5.1825	4.845	4.07	4.18	5.785	10.55	12.405	16.555	18.985	7.045	11.265	3.815	9.985	3.505	4.93	3.21	8.65	5	6.17	4.6125	5.225	4.965	4.19	4.295	4.12	3.84	8.445	6.435	20.38	7.12	11.12
MVZ	24573	Female	6.955	10.865	12.885	17.2	19.72	6.77	12.12	4.1075	10.785	3.785	5.42	3.33	9.97	5.61	5.855	4.52	4.73	4.91	3.88	4.515	7.52	11.155	12.49	17.4	19.675	7.065	12.085	4.03	10.665	3.7525	5.505	3.285	9.675	5.635	6.32	4.6575	4.81	4.96	3.715	4.55	4.71	4.055	9.5	6.785	21.615	7.585	11.785
MVZ	24574	Female	6.745	10.55	11.805	16.285	18.765	6.625	11.55	3.7175	10.255	3.39	5.52	3.24	7.96	4.955	5.7275	4.645	4.9575	4.755	3.82	4.08	6.815	10.525	11.515	16.37	18.525	6.69	11.335	3.81		3.4025	5.675	3.1175	7.915	5.03	5.925	4.475	4.905	4.72	3.61	4.04	4.72	4.325	9.28	6.38	19.545	7.13	11.17
MVZ	24610	Female	7.2625	11.95	13.02	17.885	20.32	6.935	12.795	3.875	11.78	3.745	5.775	3.695	8.94	5.14	5.5275	4.4775	5.035	4.91	4.3	4.46	7.065	11.905	13.025	17.735	20.29	7.02	12.33	3.84	11.74	3.71	5.82	3.605	9.085	5.01	5.915	4.3775	4.835	4.96	4.095	4.435	4.12	3.495	10.165	7.045	20.655	7.315	11.96
MVZ	24618	Female	5.855	9.98	10.895	15.07	17	6.11	11.045	3.6325	10.425	3.19	5.035	3.02			5.62	4.3325	4.4025	4.815	3.66	4.09	6.015	9.91	11.06	15.18	16.835	6.13	11.05	3.7	10.19	3.1925	5.035	2.94			5.745	4.335	4.605	4.805			4.305	3.535	9.265	6.745	20.795	7.045	12.085
MVZ	32883	Female	7.0425	10.545	12.085	16.045	17.785	5.975	11.635	3.5825	10.4	3.2575	4.875	3.39	8.08	4.52	5.65	4.015	4.38	4.385	3.54	4.02	6.995	10.535	12.125	16.23	17.905	5.945	11.66	3.64	10.535	3.2625	4.92	3.345	7.75	4.42	5.845	4.065	4.66	4.515	3.475	3.945	4.76	3.97	9.33	6.59	19.51	6.735	11.225
MVZ	37286	Female	6.3325	10.585	12.33	16.3175	18.475	6.5125	12.165	3.54	10.75	3.2125	5.1725	3.2475	8.65	5.0225	5.555	5.06	4.39	4.72	3.9175	4.0425	6.385	10.5675	12.39	16.375	18.245	6.525	12.1825	3.4925	10.7475	3.195	5.2375	3.315	8.58	5.075	5.8425	5.1	4.63	4.74	3.84	4.3125	4.66	4.165	8.935	6.705	20.365	7.1025	11.3025
MVZ	37290	Female	7.2775	11.86	12.41	16.385	18.48	6.545	11.42	4.0675	10.82	3.5125	5.625	3.04	9.34	4.99	5.9025	4.4825	4.625	4.81	4.195	4.225	7.545	11.695	12.225	16.53	18.505	6.565	11.745	4.105	10.295	3.6	5.49	3.13	9.45	4.915	5.9	4.4925	4.84	4.675	4.215	4.495	4.03	3.79	8.705	6.39	19.985	7.12	11.335
MVZ	43927	Female	6.74	10.8	11.815	15.935	18.23	7.25	11.165	3.8225		3.3525		3.175	8.46	5.165	5.825	4.8075	4.81	4.805	3.625	4.22	6.92	10.7	11.73	16.13	18	7.17	11.59	3.815	9.91	3.235	4.765	3.3825	8.435	5.195	6.165	4.765	4.88	4.835	3.595	4.23	4.24	3.875	8.815	6.15	19.89	7.47	11.715
MVZ	51623	Female	6.425	10.075	11.1225	14.395	16.4375	5.88	10.185	3.2175	9.4825	2.8825	4.0775	2.785	7.7975	4.075	4.9675	4.1675	4.365	4.17	3.925	3.875	6.6775	10.4	11.0775	15.2725	16.2925	5.825	10.275	3.235	9.1275	2.8525	4.3625	2.7225	7.795	4.0625	5.0325	4.4475	4.385	4.14	3.8825	3.845	4.555	4.125	8.74	5.9975	18.275	6.4475	10.235
MVZ	51659	Female	7.37	11.35	13.295	17.2575	19.7025	6.5325	11.585	3.67	10.455	3.4325	4.325	3.305	8.87	4.965	5.8375	5.28	4.8675	5.03	3.795	4.2875	7.3425	11.42	13.2875	17.2625	19.3525	6.475	11.6025	3.7125	10.59	3.455	5.115	3.32	8.77	4.9375	6.1525	5.545	5.035	5.1	3.755	4.3125	4.365	4.1	9.0175	6.785	20.5575	6.895	11.86
MVZ	51660	Female	6.545	10.79	11.795	16.545	18.875	7.08	11.89	3.78	10.675	3.2675	5.2525	3.1925	8.735	4.875	5.7575	5.15	4.5925	4.98	3.825	4.425	6.6475	10.7725	11.7925	16.7525	18.4325	7.0475	11.8375	3.785	10.7375	3.275	5.42	3.19	8.79	5.0375	5.93	5.0975	4.605	4.94	3.7875	4.42		3.92	8.4075	6.5	20.32	7.5925	12.155
MVZ	69713	Female	7	10.955	12.6	16.605	19.63	6.365	12.16	3.8675	10.655	3.4975	5.42	3.65	9.325	5.105	6.125	4.485	5.0075	5.125	4.115	4.455	7.3	11.155	12.625	17.06	19.785	6.265	11.695	3.825	10.615	3.55	5.665	3.69	9.255	5.08	6.13	4.285	4.91	5.195	4.155	4.43	4.895	4.37	9.315	6.515	21.125	6.99	12.76
MVZ	69714	Female	7.2475	11.42	12.48	17.735	20.785	7.045	12.735	3.435	11.48	3.415	6.215	3.26	9.125	4.575	6.1675	4.47	5.2475	5.095	4.45	4.66	7.3	11.525	12.415	17.895	20.505	6.925	12.36	3.48	11.34	3.245	6.345	3.365	9.82	4.43	6.385	4.4925	5.335	5.015	4.495	4.645	4.79	4.47	9.41	6.79	21.325	7.26	13.03
MVZ	69715	Female	7.515	11.67	11.255	16.085	18.265	6.68	11.395	3.8075	10.425	3.2225	5.47	3.205	8.885	5.12	5.44	4.73	4.6775	5.08	4.06	4.225	7.465	11.835	11.245	16.165	17.945	6.795	11.76	3.845	10.23	3.3675	5.32	2.8875	9.42	5.13	6.065	4.59	4.615	4.915	3.86	4.215	4.655	4.015	9.37	6.51	19.235	7.18	11.86
MVZ	69716	Female	6.6925	11.19	12.01	16.66	20.075	6.92	12.745	3.785	10.855	3.4425			8.575	4.93	5.995	4.72	5.09	4.975	4.465	4.575	6.98	11.12	12.02	16.655	20.14	6.8	12.515	3.86	10.71	3.455	5.87	3.635	8.56	4.765	5.85	4.69	5.135	5.32	4.37	4.495	4.375	3.83	8.77	6.76	21.32	7.38	12.4
MVZ	69725	Female	6.7725	11.115	11.59	16.39	19.375	6.495	11.925	3.6	10.705	3.345	5.645	3.39	8.06	4.89	5.67	4.63	4.745	5.035	4.07	4.28	6.965	11.105	11.665	16.415	19.255	6.4	11.675	3.62	10.46	3.355	5.41	3.325	8.02	4.815	5.915	4.475	4.81	5.06	4.175	4.55	3.7	4.08	9.12	6.405	20.63	7.17	11.92
MVZ	69727	Female	7.245	11.655	13.13	17.71	19.88	6.875	12.65	4.105	11.16	3.7225	5.765	3.5	9.365	5.395	5.99	4.5075	5.0325	5.22	4.185	4.745	7.535	11.865	13.215	17.835	20.195	6.975	12.055	3.99	10.86	3.7275	5.845	3.58	9.05	5.335	6.39	4.6775	5.17	5.205	4.08	4.59	4.485	4.15	9.29	6.965	21.045	7.03	12.615
MVZ	69729	Female	7.815	12.855	13.8	18.44	20.815	7.43	12.615	4.3875	11.5	3.745	6.58	3.86	9.19	5.18	6.5075	5.0275	5.545	5.485	4.475	4.87	7.725	12.84	13.75	18.625	21.2	7.6	12.095	4.4	11.565	3.7625	6.565	3.8425	9.075	5.175	6.53	4.94	5.555	5.42	4.685	4.805	4.405	4.15	10.19	7.185	22.585	7.89	12.945
MVZ	69731	Female	7.88	12.345	13.435	17.77	19.78	7.255	12.08	3.86	10.81	3.4425	6.07	3.6	8.755	5.195	6.385	4.7075	5.31	4.92	4.195	4.44	7.815	12.24	13.56	18.015	19.92	7.245	12.025	3.835	10.96	3.4225	5.805	3.275	8.85	5.215	6.375	4.575	5.185	4.86	4.13	4.455	6.095	5.2	9.58	7.185	21.51	8.22	12.01
MVZ	70501	Female	7.0825	11.315	12.6175	16.7725	19.1875	7.085	11.945	3.785	11.0325	3.5625	5.6525	3.6625	8.5775	5.3275	5.175	5.83	4.6975	5.1225	3.615	4.245	7.03	11.315	12.57	17.1625	18.8925	7.16	11.9625	3.7975	11.08	3.6375	5.65	3.66	8.5425	5.3675	5.755	5.6975	4.82	5.2225	3.6875	4.225	3.9625	3.5075	9.1425	6.8525	20.8675	7.61	12.3925
MVZ	81381	Female	6.905	11.875	12.445	17.125	19.71	6.985	12.97	4.0075	11.32	3.4675	6.545	3.53	9.59	5.615	6.305	5.15	4.8975	5.245	4.42	4.4	6.6	11.84	12.16	16.87	19.785	6.985	13.105	4.09	11.445	3.525	6.725	3.7275	9.63	5.605	6.375	5.005	4.97	5.145	4.21	4.395	4.47	3.875	8.97	5.895	21.43	7.455	12.88
MVZ	81540	Female	6.3	11.47	13.62	17.565	20.36	7.41	13.5	4.42	11.89	3.65	6.145	3.685	9.195	5.615	6.1675	4.86	5.25	5.01	4.42	4.415	6.83	11.315	13.71	17.735	20.465	7.525	13.435	4.365	12.11	3.655	6.28	3.675	9.37	5.635	6.465	4.805	5.365	5.04	4.34	4.355	4.945	4.49	8.97	6.63	21.855	8.06	12.85
MVZ	81541	Female	6.9925	11.545	11.99	17.07	19.18	6.45	12.175	3.5875	10.87	3.305	5.47	2.82	8.95	5.01	5.7575	4.5225	4.7575	4.705	3.72	4.12	7.075	11.565	12.135	17.1	19.21	6.4	12.015	3.565	10.85	3.2	5.34	2.93	8.815	5.05	5.84	4.135	4.79	4.71	3.58	4.2	4.955	4.31	9.46	6.21	20.565	6.785	11.26
MVZ	81542	Female	7.95	12.115	12.845	17.8	20.68	7.25	12.6	3.91	11.795	3.32	6.515	3.8	8.995	5.25	6	4.5475	4.9375	5.27	3.935	4.605	8.27	12.415	12.72	17.94	20.49	7.175	12.725	3.925	11.64	3.29	6.39	3.53	9.175	5.21	6.315	4.57	4.895	5.24	3.985	4.61	4.865	4.27	10.125	6.445	21.915	7.305	12.505
MVZ	81543	Female	7.125	10.745	11.935	15.97	19.71	6.46	12.025	3.6825	10.485	3.35	5.875	3.385	8.42	4.98	5.835	4.62	4.975	4.795	4.265	4.35	7.3	10.68	12.075	16.1	19.485	6.36	12.24	3.745	10.39	3.455	5.82	3.48	8.545	5.045	6.405	4.4475	5.285	4.655	4.215	4.335	3.93	3.335	9.05	6.35	20.57	7.08	11.76
MVZ	93876	Female	7.005	10.995	12.405	17.85	19.755	6.865	11.765	3.8175	10.14	3.415	4.945	3.36	9.465	5.185	5.8825	4.69	4.655	4.84	3.655	4.19	6.59	11.065	12.575	18.32	19.945	6.76	11.76	3.86	10.095	3.4425	5.325	3.3875	9.125	5.41	6.02	4.6875	4.91	4.905	3.48	4.315	5.47	4.415	9.375	7.075	20.575	7.175	12.145
MVZ	184045	Female	6.97	10.655	11.93	15.57	17.98	7.075	11.805	4.0225	10.135	3.47	5.495	3.465	8.835	4.635	5.7075	4.3475	4.81	4.81	3.945	4.325	6.97	10.635	11.985	15.74	18.12	7.07	11.245	4.04	10.43	3.645	5.51	3.45	8.345	4.575	5.89	4.4175	4.915	4.9	3.905	4.28	4.8	3.785	9.205	6.15	19.6	6.505	11.375
MVZ	8260	Male	7.3925	11.8675	12.2425	16.47	18.03	6.5925	11.71	3.8175	10.1275	3.38	4.7475	2.9375	8.6925	5.065	5.335	5.1225	4.525	4.5975	3.34	3.9725	7.515	11.8775	11.94	16.4025	18.2	6.6225	11.855	3.8825	10.115	3.3775	4.95	3.025	8.9025	5.1475	5.525	5.2275	4.9375	4.5325	3.5825	3.96	4.7875	4.0275	9.1775	6.7275	19.1225	7.125	11.0275
MVZ	16260	Male	7.0025	11.2975	13.0425	17.765	19.465	6.7775	11.55	3.9875	10.4375	3.655	5.6	3.5425			5.9525	6.025	5.0725	5.04	4.225	4.435	7.0075	11.61	12.615	17.6825	19.475	6.7875	11.8175	3.93	10.5475	3.65	5.68	3.5925			6.11	5.9475	5.025	4.9925	4.36	4.255	4.195	3.9825	9.38	6.69	20.1675	7.4225	11.2875
MVZ	16474	Male	6.2175	11.31	11.215	16.88	18.96	6.425	12.025	3.81	10.475	3.325	5.13	3.2	9.43	5.18	5.7	4.445	4.4425	4.505	3.675	3.92	6.145	11.525	11.16	16.795	19.15	6.675	12.05	4.09	10.555	3.36	5.615	3.1875	9.255	5.205	5.875	4.4125	4.585	4.655	3.775	3.91	3.8	3.25	8.58	6.22	19.98	6.995	12.165
MVZ	16476	Male	6.5625	11.535	11.91	16.54	18.605	6.765	11.53	3.74	9.83	3.5375	4.73	3.28	8.645	5.025	5.5725	4.42	4.6325	4.435	3.92	3.945	6.63	11.515	11.895	16.67	18.43	6.68	11.645	3.855	9.96	3.5	4.695	3.37	8.79	5.39	5.55	4.4375	4.8	4.365	4.01	3.865	3.725	3.45	9.235	6.185	20.415	7.525	11.385
MVZ	23797	Male	7.5875	10.735	12.125	16.595	19.455	7.18	11.86	3.6725	9.65	3.22	5.04	3.365			5.8	4.2975	4.675	4.695	3.625	4.135	7.805	10.49	11.975	16.455	19.08	7.195	11.67	3.71	9.935	3.1375	4.89	3.2725	9.065	5.205	5.895	4.285	4.56	4.72	3.435	4.075	4.72	4.375	8.805	6.585	20.005	7.385	11.715
MVZ	23798	Male	6.3975	11.135	11.995	16.13	18.92	6.65	12.27	4.2425	10.465	3.625	5.96	3.505	10.775	5.105	6.09	4.6075	4.5475	4.88	3.845	4.32	6.6	10.76	12.465	16.37	19.19	6.725	12.425	4.205	10.55	3.5275	5.56	3.51	9.64	5.04	6.195	4.525	4.515	4.915	3.925	4.285			9.255	6.29	20.56	7.235	12.41
MVZ	23811	Male	6.41	10.04	13.46	17.85	20.77	7.715	12.385	4.215	11.025	3.58	5.835	3.43	8.55	4.99	5.9275	4.7075	5.1275	4.815	3.975	4.305	6.385	10	13.325	17.985	20.89	7.555	12.225	4.125	10.69	3.4625	5.625	3.425	9.02	5.07	6.15	4.6925	5.18	4.895	3.815	4.335	4.485	3.835	9.36	6.84	22.315	6.95	12.665
MVZ	23819	Male	6.91	11.44	11.95	16.04	18.28	6.825	11.45	4.1025	10.455	3.5025	5.62	3.69	8.895	5.24	5.785	4.415	4.8175	4.735	3.815	4.005	6.915	10.995	11.82	15.97	18.215	6.825	11.55	4.24	10.6	3.6375	5.585	3.575	8.54	5.015	5.865	4.39	4.905	4.77	3.79	3.965	4.78	3.935	9.26	6.835	19.235	7.765	11.5
MVZ	23822	Male	7.0575	11.775	12.05	17.665	19.645	7.005	11.055	3.5075	10.935	3.03	6.125	3.445	8.585	4.975	5.865	4.215	4.7075	4.845	4.04	4.24	7.38	11.635	11.875	17.62	20.045	6.865	11.27	3.56	10.62	3.3225	6.165	3.3925	8.475	4.935	6.615	4.355	4.645	4.875	4.275	4.22			9.565	7.22	21.44	7.425	11.375
MVZ	23835	Male	6.9125	11.7	12.725	17.96	20.255	7.025	12.76	3.9975	11.6	3.535	5.64	3.695	9.525	5.52	5.8525	4.665	4.935	5.345	4.105	4.615			12.84	17.915	20.21	6.88	12.44	4.005	11.265	3.49	5.66	3.5475	9.49	5.65	5.905	4.7675	4.905	5.35	3.85	4.6	4.75	4.265	9.37	6.94	21.59	7.315	12.365
MVZ	23864	Male	7.23	11.69	12.48	17.63	19.89	6.995	11.89	4.1475	10.31	3.71	5.61	3.33	9.155	5.375	6.0225	4.61	4.6425	4.975	4.27	4.415	7.225	11.725	12.44	17.88	19.535	6.86	11.165	4.095	10.09	3.6725	5.405	3.4125	9.06	5.335	6.025	4.66	4.47	4.925	3.99	4.475	4.73	4.425	9.67	7.88	21.085	7.475	11.905
MVZ	24575	Male	7.6925	11.24	12.365	16.955	19.34	6.61	11.51	3.795	10.79	3.41	6.32	3.76	8.675	4.99	6.1825	5.0325	4.8425	5.08	3.835	4.685	7.52	11.325	12.345	17.135	19.29	6.58	11.64	3.765	10.595	3.3225	6.35	3.9025	8.385	4.945	6.29	4.835	5.27	5.14	3.91	4.6			9.535	6.51	21.07	6.86	11.78
MVZ	29794	Male	6.9375	11.065	13.035	16.66	19.725	7.755	12.07	4.535	11.475	3.945	5.625	3.86	9.61	5.545			4.8875	5.28	4.02	4.76	6.895	10.91	12.92	16.74	19.575	7.735	12.395	4.43	11.265	3.925	5.8	4.0425	9.645	5.935	6.445	4.7625	4.98	5.365	4.06	4.76	4.805	4.28	9.375	7.165	20.78	8.115	12.48
MVZ	36364	Male	6.685	11.8	12.665	17.545	19.02	7.52	12.025	4.615	10.97	4.3725	5.645	3.56	10.26	6.16	6.155	5.4125	4.985	5.295	4.065	4.52	6.8	11.53	12.645	17.425	19.225	7.455	12.07	4.63	10.965	4.3825	5.36	3.3725	10.26	6.085	6.455	5.24	4.785	5.215	4.04	4.53			10.14	6.67	21.505	7.69	12.245
MVZ	37291	Male	7.3325	11.925	13.66	18.105	20.135	7.27	12.26	3.75	12.81	4.1125	6.25	3.545	9.385	5.565	5.965	4.8175	4.9525	4.99	3.99	4.515	7.58	11.865	13.325	18.315	19.695	7.25	12.03	3.605	12.65	4.035	5.445	3.3125	9.345	5.465	6.145	4.6725	5.045	4.985	4.08	4.395			9.205	6.425	21.585	7.485	12.41
MVZ	37292	Male	7.255	11.4675	12.5025	15.685	19.635	7.1975	11.6475	4.105	10.88	3.6825	5.345	3.2725	9.1825	4.8175		5.44	4.93	5.115	4.1475	4.155	7.4625	11.3125	12.3925	15.9925	19.5375	7.2025	11.665	4.1175	10.8625	3.7425	5.23	3.33	9.085	4.86	5.6825	5.3675	5.04	5.01	4.15	4.1275	4.3775	4.105	9	6.765	21.405	7.9625	12.0675
MVZ	41513	Male	7.1175	11.53	12.75	17.625	19.995	7.655	12.53	4.255	11.505	3.595	5.37	3.365	9.385	5.66	5.9625	4.765	4.8025	4.85	3.76	4.47	7.29	11.45	12.725	17.665	20.02	7.58	12.74	4.36	11.095	3.595	5.685	3.3675	9.315	5.775	6.09	4.7675	4.9	4.9	4.065	4.355	4.305	3.61	9.615	7	21.46	7.79	12.455
MVZ	51978	Male	5.775	9.81	12.3825	16.23	19.0075	7.28	11.785	4.0725	10.795	3.505	5.47	3.5575	9.4225	5.5025	5.8525	5.2025	4.765	4.785	3.9975	4.305	5.7975	9.805	12.4125	16.2675	18.9375	7.205	11.7975	4.05	10.7475	3.4825	5.21	3.575	9.3125	5.51	5.835	5.1775	4.89	4.8025	3.96	4.2725	3.81	3.465	8.1225	6.135	20.885	7.815	11.4275
MVZ	64936	Male	6.76	11.385	11.535	15.94	19.42	6.69	12.075	3.7475	10.595	3.3525	4.66	3.085	8.65	4.65	5.69	4.0175	4.6275	4.85	3.955	4.39	6.965	11.66	11.405	16.33	19.4	6.85	12.16	3.895	10.875	3.385	5.015	3.15	8.515	4.87	5.82	4.1975	4.735	5.015	3.855	4.285	4.63	4.085	8.895	6.515	19.95	7.195	11.785
MVZ	69710	Male	7.275	11.985	12.78	17.12	19.555	7.325	12.355	4.2475			5.845	3.75	9.01	5.405	6.1125	4.84	5.06	5.385	4.29	4.78	7.22	11.685	12.695	16.99	19.405	7.2	12.17	4.26	10.785	3.6825	5.945	3.61	9.065	5.28	6.525	4.805	5.055	5.42	4.49	4.785	4.77	4.335	9.965	6.815	20.57	7.555	12.67
MVZ	69711	Male	6.615	11	12.375	16.9	19.565	6.895	11.715	4.2775	10.59	3.8475	5.63	3.66	9.305	5.21	6.2175	4.6875	5.045	4.88	4.24	4.24	6.87	11.075	12.51	17.025	19.66	7.21	11.865	4.165	10.305	3.8925	5.82	3.765	9.215	5.26	6.355	4.57	4.97	4.985	4.1	4.345	4.055	3.615	8.965	6.93	21.31	7.245	11.815
MVZ	69719	Male	7.0425	12.075	12.94	17.855	19.35	6.82	12.12	4.0425	10.69	3.74	5.98	3.755	9.51	5.51	6.2875	4.945	5.0425	4.565	4.155	4.315	6.945	11.805	12.83	17.925	19.42	6.705	12.095	3.995	10.58	3.77	5.94	3.7825	9.565	5.285	6.18	4.8075	4.94	4.985	4.125	4.315	4.475	4.09	9.73	6.52	21.465	7.415	12.165
MVZ	69721	Male	7.81	12.95	13.705	17.86	21.115	7.26	12.67	4.245	10.655	3.625		3.47	10.965	5.965	5.9375	4.7125	5.1125	5.15	4.405	4.575	7.47	12.7	13.66	18.035	21.215	7.315	12.615	4.1	10.725	3.515	5.405	3.4825	10.815	5.995	6.165	4.6375	5.155	5.075	4.395	4.61	5.575	4.725	9.795	7.16	22.22	7.845	12.625
MVZ	69722	Male	7.465	12.07	12.66	17.04	19.595	6.815	12.64	4.19	10.74	4	5.765	3.585	9.54	5.2	6.455	4.6375	5.1625	5.1	3.845	4.295	7.515	12.005	12.53	16.915	19.515	6.835	12.7	4.1	10.68	3.7675		3.6425	9.045	5.15	6.58	4.595	5.225	5.065	3.885	4.275	4.12	3.475	9.54	6.455	20.535	7.335	12.46
MVZ	69723	Male	7.8075	12.8	12.895	18.305	22.79	7.585	13.16	4.27	11.965	3.8525	6.44	3.725	10.735	6	6.9225	5.5125	5.4125	5.465	4.355	4.675	7.79	12.74	12.865	18.315	22.54	7.63	12.855	4.285	12.075	3.8025	6.21	3.785	10.445	5.965	7.045	5.315	5.185	5.5	4.46	4.68	4.47	4.525	9.16	7.22	21.97	7.77	12.825
MVZ	69724	Male	7.4175	12.18	13.315	18.555	21.95	7.265	13.64	4.4475	11.635	3.9175	5.985	3.81	10.48	5.325	6.57	5.415	5.355	5.475	4.56	4.53	7.165	12.28	13.29	18.725	22.005	7.19	13.74	4.49	11.72	3.8825	6.06	3.7575	10.405	5.585	6.82	5.3725	5.295	5.43	4.83	4.63	4.365	4.36	10.445	7.11	23.055	7.965	13.265
MVZ	70473	Male	7.295	11.555	13.245	17.09	20.83	8.17	12.365	4.265	10.995	3.755	5.225	3.785	10.295	5.865	6.4025	5.095	5.2825	5.54	4.005	4.635	7.31	11.42	13.555	17.275	20.445	8.085	12.43	4.1	11.11	3.91		3.625	10.565	6.09	6.735	5.125	5.245	5.455	4.05	4.565	4.04	3.79	9.325	7.07	22.18	8.335	12.845
MVZ	76252	Male	7.23	11.64	12.49	17.375	18.91	6.895	11.715	4.135	11.735	5.6625	5.585	3.215	9.615	4.685	6.5925	4.655	5.2375	5.655	4.515	4.69	7.1	11.365	12.56	17.47	19.22	6.925	11.78	4.085	11.9	3.6475	5.28	3.2075	9.725	4.67	6.625	4.76	5.24	5.625	4.425	4.82	5.05	4.38	9.255	6.635	21.065	7.49	11.855
MVZ	81405	Male	6.96	11.095	11.37	16.105	19.005	6.695	11.775	3.7725	10.675	3.4425	4.965	3.36	9.43	5.485	5.2775	4.4625	4.505	4.77			7.265	11.07	10.445	16.115	19.275	6.5	11.955	3.36	10.705	1.715		3.065	9.45	5.48	5.525	4.405	4.555	4.785	3.635	4.06	4.055	3.905	8.845	6.525	19.94	7.485	11.92
MVZ	81406	Male	6.6775	11.065	11.325	16.375	19.86	7.535	12.315	4.355	12.085	3.775	5.1	3.255	9.305	5.47	6.12	4.645	4.8075	5.095	3.77	4.575	7.15	11.16	12.255	16.385	19.785	7.375	11.49	4.265	11.605	3.135			9.66	5.46	6.335	4.5725	5.11	4.88	3.89	4.555	4.7	4.01	9.21	6.58	19.59	7.89	12.645
MVZ	81407	Male	7.26	12.1	12.37	17.695	19.68	7.33	11.675	3.8425	10.045	3.5075	4.955	3.455	9.09	5.685	6.075	4.665	4.915	4.92	3.93	4.1	7.26	12.04	12.355	17.87	19.685	7.42	11.635	3.83	9.995	3.3575	4.57	3.3025	8.96	5.6	6.11	4.785	4.93	4.74	3.905	4.2	4.335	3.97	9.425	6.46	21.695	7.955	11.235
MVZ	81535	Male	7.52	11.79	13.535	17.31	20.6	6.56	13.05	3.5675	11.61	3.1675			9.62	5.185	6.165	4.6475	5.565	4.895	4.765	4.47	7.245	11.64	13.36	17.33	20.67	6.42	12.9	3.545	11.55	3.2375	4.975	3.415	9.64	5.29	6.355	4.7775	5.595	4.89	4.8	4.56	6.145	4.73	9.605	7.07	20.855	7.225	13.435
MVZ	81536	Male	7.275	11.52	12.075	16.215	18.37	6.235	10.63	3.4925	9.805	3.22	4.94	2.975	8.985	5.155	5.77	4.4025	4.6625	4.81	3.96	4.255	7.25	11.46	12.155	16.27	18.135	6.135	10.645	3.585	10.205	3.165	4.975	2.9625	9.2	5.25	6.005	4.3525	4.895	4.81	3.92	4.235	4.92	4.58	9.85	6.765	19.8	6.57	11.225
MVZ	81537	Male	6.18	10.175	12.15	16.4	19.185	6.84	12.175	3.9925	11.025	3.4525	5.545	3.18	9.485	5.045	6.3125	4.885	5.11	5.06	4.065	4.49	6.245	9.995	12.73	16.685	19.235	6.775	12.105	3.995	11.1	3.4875	5.665	3.275	10.085	5.15	6.795	4.7125	5.135	5.115	4.31	4.44	4.29	3.885	9.235	6.46	21.07	7.61	12.115
MVZ	81538	Male	6.9975	11.225	12.45	17.295	19.805	7.185	12.33	4.315	10.965	3.615	5.78	3.68	8.575	5.385	6.265	4.7525	4.945	5.06	4.105	4.56	7.065	11.235	12.465	17.205	19.94	7.055	12.375	4.2	10.975	3.6925	6.015	3.7675	9.525	5.245	6.65	4.855	4.92	5.055	4.08	4.425	3.965	3.66	9.265	6.775	21.81	7.59	12.205
MVZ	81539	Male	7.2125	11.385	13.29	17.9	19.96	7.11	12.83	3.945	10.895	3.4725	5.07	3.485	9.9	5.57	6.2025	4.725	5.135	5.04	3.905	4.46	7.265	11.15	13.47	17.94	19.965	7.105	12.82	3.93	10.785	3.365			9.78	5.435	6.635	4.665	5.345	5.145	4.075	4.51	4.76	4.315	9.485	6.7	21.67	7.32
MVZ	86909	Male	8.105	13.48	13.67	18.935	22.2	8.26	14.15	4.4925	12.655	4.0575	6.64	3.93	11.245	6.205	6.68	5.1	5.69	5.9	4.31	4.935	8.275	13.295	13.7	18.84	22.22	8.14	13.94	4.625	12.4	4.085	6.72	4.06	11.085	6.275	7.04	5.0825	5.735	5.665	4.235	4.895	4.535	3.83	9.86	7.46	24.67	9.215	13.44
MVZ	98099	Male	7.1275	11.795	13.375	18.47	19.815	7.555	13.38	4.075	11.125	3.7975	5.785	3.36	9.75	6.24	6.285	5.21	4.9975	5.51	3.81	4.695	7.395	12.105	13.365	18.535	19.76	7.265			10.71	3.64	5.56	3.5575	9.925	6.16	6.755	5.1975	4.955	5.49	3.88	4.73	4.84	4.065	9.715	6.44	22.005	7.95	13.4
MVZ	107247	Male	7.2375	11.8	13.4125	18.29	20.8775	7.4	12.87	4.45	12.265	3.75	6.0375	3.7075	10.5	5.815	6.3675	5.9875	5.145	5.6975	4.01	4.705	7.2775	11.73	13.2975	18.1925	20.9525	7.425	12.7175	4.475	12.0975	3.74	6.0575	3.6975	10.505	5.875	6.4675	6.055	5.355	5.6625	4.065	4.745	3.9875	4.1275	9.1175	7.4475	22.04	7.995	12.5725
MVZ	107709	Male	8.275	11.87	13.085	16.65	19.115	6.425	11.23	3.79	10.265	3.395			8.645	4.705	5.735	4.1775	4.98	4.91	4.235	4.345	8.27	11.865	12.975	16.495	19.05	6.365	11.15	3.825	10.265	3.28	5.675	2.705	8.725	4.585	5.98	4.195	5.015	4.805	4.16	4.3	5.12	4.595	9.58	6.73	20.015	6.575	11.34
[truncated: 37 more columns]

## Sheet: Colobus guereza
Museum	Museum ID	Sex	XLM3L	XLM3W	XLM2L	XLM2W	XLM1L	XLM1W	XLP4L	XLP4W	XLP3L	XLP3W	XLCL	XLCW	XLI2L	XLI2W	XLI1L	XLI1W	XRM1L	XRM1W	XRM2L	XRM2W	XRM3L	XRM3W	XRP4L	XRP4W	XRP3L	XRP3W	XRCL	XRCW	XRI2L	XRI2W	XRI1L	XRI1W	DLM3L	DLM3W	DLM2L	DLM2W	DLM1L	DLM1W	DLP4L	DLP4W	DLP3L	DLCP3W	DLCL	DLCW	DLI2L	DLI2W	DLI1L
AMNH	27712	F	7.42	7.16	7.23	7.63	7.03	6.72	4.93	6.42	4.92	5.52	7.5	5.62	4.23	3.93	5.41	4.07	7.16	6.78	7.2	7.6	7.44	7.27	5.02	6.05	5.16	5.25	7.82	5.76	4.43	4.12	5.56	4.09	9.98	6.41	7.47	6.27	7.42	5.41	5.56	4.58	7.69	4.9	6.92	4.6	3.64	4.6	3.6
AMNH	33305	F	7.11	7.04	7.59	7.3	7.13	6.22	5.26	6.58	5.05	5.33	7.58	5.38	4.15	4.23	4.98	3.81	6.98	6.37	7.62	7.34	6.77	7.17	5.19	6.62	5.11	5.21	7.48	5.72	4.05	4.01	5.04	4.05	9.95	6.68	7.86	6.3	7.22		5.97	4.87	7.86	5.76	6.85	4.48	3.29	5.01	3.64
AMNH	33306	F	7.22	6.44	7.12	6.92	6.7	6.11	4.86	6.24	4.67	4.47	5.7	4.68	4.05	3.86	4.25	3.69	6.83	6.13	7.02	6.95	7.15	6.5	4.84	5.78	5.02	4.44	6.27	4.54	3.76	3.7	3.98	3.8	8.96	6.18	7.24	5.88	7.05	5.08	5.42	4.43	6.82	4.71	6.34	3.9		3.6	3.2
AMNH	52213	F	7.64	7.1	7.5	7.57	6.71		5.73	6.82	5.99	5.65			4.43	5.04	5.08	5.26	7.02	6.61	7.44	7.57	7.74	7.21	5.77	6.62	6.25	5.69			4.94	4.83	5.65	5.08	9.44	6.84	7.61		7.08		6.43	4.34	9.29	5.25	7.66	5.21	3.52	4.86	4.16
AMNH	52221	F	6.97	6.54	7.35	7.29	6.68		4.94	6.65	5.19				4.48	4.38	4.35	4.62	6.63		7.13	7.3	6.86		4.96	6.51	5.51	5.44	7.83	6.2	4.63	4.4	4.49	4.64	8.79	6.66	7.35		6.72		5.67	4.3	8.11	5.36	6.96	4.77	3.42	4.74
AMNH	52223	F	6.83	5.83	7.22	6.96	6.47		4.56	5.84	4.67	5.05	7.53	6.32	3.88	4.07	5.06	4.14	6.49	6.28	7.14	6.91	6.72	6.01	4.67	6	5.61	4.81	7.49	6.15			4.72	4.38	9.04	6.04	7.36	5.89	6.67		5.82	4.04	7.94	5.46			3.29	4.15	3.59
AMNH	52225	F	6.82	6.76	7.64	7.33	6.89	6.27	5.6	6.5	5.14	5.87	7.86	6.09	3.9	4.96	5.29	4.72	6.8	6.62	7.66	7.59	6.82	6.9	5.52	6.59	5.42	5.33	7.96	6.25	4.23	4.24	4.95	4.41	8.9	6.32	7.68	6.16	7.02	5.12	5.87	4.63	8.97	5.68	7.81	5.51	3.76	4.61	3.5
AMNH	52226	F	6.95	6.35	6.54	6.62	5.84	5.47	4.29	5.87	4.59	5.38	7.93	6.57			4.54	3.64	5.88	5.75	6.44	6.64	6.91	6.31	4.68	5.72	4.56	4.81	8.01	7.08	3.79	3.53	4.77	3.85	8.84	5.41	6.82	5.47	6	4.36	5.84	3.97	8.11	5.3	7.2	5.06	3.49	3.97	3.69
AMNH	52228	F	7.76	7.38	7.58	7.11	6.97	6.35	5.3	6.58	4.87	5.51	7.81	6.23	4.12	4.51	4.89	4.28	6.95	6.57	7.21	7.42	7.72	7.48	5.45		5.48	4.95	7.68	6.51			4.93	4.42	9.72	6.9	7.71	6.33	7.33	5.08	5.44	4.44	8.18	5.09	6.96	4.58	3.47	4.33	3.59
AMNH	52234	F	7.35	6.82	7.11	6.96	6.71	6.18	5.23	6.29	4.98	5.52	8.23	6.37	4.37	4.1	5.19	4.52	6.69	6.22	7.16	6.99	7.54	6.86	5.28	5.98	5.2	5.44	8.21	6.56	4.09	3.98	4.97	4.27	8.93	5.56	7.28	5.69	6.67	5.01	5.5	4.44			7.78	5.14	3.95	4.86	3.54
AMNH	52236	F	6.8	6.86	7.46	7.38	6.75	6.65	5.23	6.93	4.92	5.25					4.93	4.62	6.71	6.68	7.29	7.58	6.78	6.96	5.28	6.48	4.89	5.19			4.36	4.15	4.99	4.29	9.53	6.25	7.63	6.06	6.91	5.19	5.65	4.35	6.61	4.74			3.59	4.55	3.69
AMNH	52238	F	7.37		7.33		6.7	6.89	5.04	6.58	4.86	5.47	8.52	6.5	4.56	4.4	5.34	4.7	6.7		7.25	7.51	7.12	7.07	5.19	6.13	4.93	6.09	8.42	6.46	4.55	4.4	5.36	4.57	9.35	6.58	7.57	6.25	6.98	5.53	5.06	4.88	7.81		7.46	5.46	3.71	4.76	3.59
AMNH	52241	F	7.39	6.48	7.26	6.85	6.64	6.25	4.82	6.29	5.28	5.31	8	5.61	4.9	3.93	4.98	4.57	6.72		7.05	7.16	7.15	6.72	4.98	6.4	5.5	5.39	7.9	5.73	4.51	4.2	4.64		9.21	6	7.06	6.08	6.79	5.25	6.02	4.5	8.9	5.59	7.24	5.15	3.69	4.47
AMNH	52245	F	8.14		7.1		6.52												6.52		7.04		8.41	6.53											10.72	6.38	7.18	5.9	6.83	4.39
AMNH	52249	F	7.28	6.76	7.24	7.12	6.48												6.4		7.23	6.91	7.19													6.03		6.03	6.65	5.02
AMNH	52254	F	6.82	6.23	7.15	6.95	6.56	5.94											6.5	5.96	7.19	6.79	6.92	6.5											9.11	6.02	7.05	5.76	6.7	4.81
AMNH	81066	F	8	7.63	8.54	8.13	7.57	7.02	5.39	7.44	5.13	6.16	7.56	6.21	4.56	4.7	5.21	4.7	7.55	7.09	8.63		7.92		5.51	6.77	5.32	5.81	7.82	6.24	4.86	4.51	5.24	4.77	8.23	6.91	8.42		7.56	5.67	6.39	5.33	7.81	6.37	7.15	5.06	3.81	4.83	3.74
AMNH	81069	F	8.06	7.6	8.22	7.67	7.39	6.79	5.8	7.21	5.89	6.22	8.13	6.48	4.45	4.76	5.23	4.83	7.36	6.77	8.35	8	8.05	7.72	5.92	7.04	5.99	6.31	8.39	6.47	4.4	4.56	5.52	5	10.4	6.6	8.58	6.75	7.59	5.6	5.99	5.51	8.22	5.58	7.1	4.9	4.04	4.81	3.97
AMNH	81071	F	7.72	7.31	8.5	8.14	7.13	7.06	5.52	7.26	5.9	6.51	7.8	6.33					7.01	7.09	8.18	8.15	7.71	7.51	5.82	7.13	6.14	6.48					5.22	4.53	9.53	6.73	8.36	6.72	7.45	5.85	6.76	5.27	8.32	5.41	7.18	5.44
AMNH	82423	F	7.34	6.58	7.07	6.68	6.66	6.18											6.6	6.28	6.94	6.79	7.32	6.63											9.7	6.52	7.05	5.97	6.76	5.27
NMNH	163122	F	6.74	7.25	7.06	7.59	6.73		5.04	6.49	5.27	5.52	7.01	5.06	4	4.18	4.46	4.46	6.77	7.01	6.94	7.92	6.79	7.21	4.96	6.17	4.94	5.03	6.87	4.84	4.03	4.21	4.44	4.44	9.43	6.15	7.23	5.92	7.26	4.98	5.83	4.57	8.1	5.05	6.41	4.18	3.39	4.64	3.54
NMNH	163125	F	7.82	7.42	7.82	7.87	6.94	6.94	5.53	7.02	5.38	6.01	7.79	5.93	4.09	4.21	4.72	4.29	6.98	6.98	7.77	7.88	7.55	7.38	5.64	7.01	5.51	6.23	7.67	5.78	4.26	4.35	5.16	4.56	9.99	7.05	8.03	6.91	7.43	5.44	6.32	5.17	8.65	5.6	6.99	4.8	3.44	4.88	3.62
NMNH	163264	F	6.98	6.45	7.32	6.78	6.71	5.99											6.69	6.08	7.2	6.87	6.96	6.59											8.77	5.79	7.5	5.86	7	5.05
NMNH	163265	F	7.34	7.18	7.44	6.97	7.02	6.3											7.08	6.27	7.46	6.99	7.39	6.79											8.89	6.27	7.3	6.05	7.02	5.19
NMNH	163267	F	7.38	6.89	7.22	7.44	6.84	6.56	4.76	6.91	4.95	5.78	7.67	5.64	3.98	4.24	4.85	4.41	6.79	6.56	7.09	7.42	7.04	6.83	4.65	6.34	4.98	5.66	7.07	5.53	4.06	4.15	4.77	4.21	9.52	6.09	7.16	5.97	6.96		5.36	4.43	7.19	4.6	6.78	4.36	3.37	4.97	3.58
NMNH	163269	F	7.5	7.51	7.35	8.09	6.9	7.23	5.69	7.65	5.75	6.29	6.08	5.46	4.22	4.29	4.43	4.44	6.94	7.36	7.35	8.05	8.03	7.39	5.27	7.26	5.25	5.88	7.98	5.31	4.41	4.47	4.56	4.57	10.29	6.83	7.63	6.65	7.15	5.6	6.19	5.37	7.62	5.2	7.17	4.5	3.25	4.71	3.51
NMNH	163272	F	8.05	7.54	7.61	7.85	6.99	6.79	5.58	6.96	5.37		7.66	5.67	4.22	4.22	4.88	4.48	7.01	6.97	7.5		7.84	7.52	5.77	6.63	5.28	6.12	7.16	5.66	4.48	4.19	5.01	4.44	10.97		8.01	6.46	7.19		6.31	5.41	8.27	5.02	6.56	5.24	3.55	4.62	3.77
NMNH	163276	F	8.71	7.45	8	7.8	7.38	6.99	5.61	6.9	5	5.39	7.63	5.45	4.86	4.5	5.37	4.77	7.29	7	8.02	7.83	8.7	7.32	5.34	6.34	5.43	5.32	7.41	5.33	4.55	4.46	5.53	4.56	10.67	6.61	8.09	6.45	7.56		6.1	4.57	7.89	4.89	7.29	4.41	3.98	4.82	3.74
NMNH	163282	F	7.31		7.06	7.28	6.91	6.79	5.06	6.68	5.35	5.56	7.36		3.74	4.13	4.76	4.42	6.86	6.98	7.08	7.36	7.25	7.06	4.96	6.67	4.78	5.24	7.01	5.58	4.06	4.13			9.39	6.47	7.2		7.01	5.07	5.43	4.42	9	5.21	6.85	4.19	3.29	4.16	3.37
NMNH	164522	F	7.45	6.88	7.55	7.39	6.88	6.55	5.11	6.5	5.08	5.57	7.76	5.74	4.04	3.95	4.63	4.18	7.03	6.69	7.51	7.42	7.27	6.93	4.97	6.43	5.14	5.07	7.59	5.73	3.97	4.01			9.29	6.51	7.55	6.25	7.12	5.2	5.77	4.74	7.88	4.51
NMNH	164524	F	6.81	6.71	7.05	7.16	6.72	6.44	4.72	6.31	5.08	4.75	7.65	5.67	3.87	4.13	4.61	3.94	6.67	6.53	7.09	7.19	6.99	6.71	4.77	6.42	5.17	4.61			4.41	4.02	5.17	4.13	9.03	6.2	7.35	5.71	7.05	4.74	5.67	4.26	8.24	4.55	6.93	4.27	3.3	4.49	3.32
NMNH	164749	F		6.87	7.41	7.7	6.91	7.19											6.94	7.13	7.39	7.7	7.11	6.88											9.99	6.42	7.96	6.02	7.41	5.01
NMNH	164844	F	7.42	7.05	7.51	7.5	6.86	6.27	5.2	6.64	5	5.63	7.47	5.8	4.12	4.1	4.64	4.3	6.9	6.29	7.42	7.57	7.4	7.02	5.05	6.16	4.65	5.3	7.5	5.81	4.38	4.2	4.58	4.32	9.92	6.9	7.82	6.08	7.01	4.97	6.18	4.43	7.82	5.17	6.88	4.45	3.56	4.3	3.34
NMNH	181830	F	7.11	7.01	7.5	7.51	7.26	6.8											7.19	6.75	7.42		7	6.89											9.81	6.68	7.66	6.54	7.37
NMNH	182375	F	6.6	6.03	7.18	6.76	6.6	5.87											6.57	5.75	7.17		6.68	6.01											8.52	5.99	7.62	5.97	6.97	4.92
NMNH	236981	F	6.28	5.67	6.29	6.17	5.77	5.79											5.89	5.78	6.31		6.35	6.16											7.9	5.41	6.7	5.2	6.21
NMNH	236982	F	6.65	6.56	6.68	6.71	6.19	6.01											6.16	5.9	6.55	6.64	6.34	6.39											8.41	5.95	7.15	5.83	6.53	5.05
NMNH	299678	F	6.54	6.77	6.91	7.03	6.57	6.39	4.94	6.81	5.07	5.43	8.28		4.11	4.38	4.91	4.32	6.57	6.48	6.83	7.08	6.47	6.63	4.71	6.58	4.69	5.18	7.96	6.33	4.11	4.44			8.3	6.04	7.22	5.91	7.05	5.47	5.48	4.53	8.08	5.03			3.56	4.37	3.8
NMNH	299679	F	7.38	6.92	6.88	7.06	6.28	6.1	4.9	6.65	4.67	5.56	6.75	5.13		4.1		4.07	6.34	6.17	7.09	7.02	7.5	7.02	5.06	6.74	4.65	5.39	6.7	5.38		4.45		4.31	9.01	6.09	6.83		6.83	4.93	4.67	4.89	7.65	4.82	6.58	4.38		4.42
NMNH	452624	F	7.37	7.19	7.49	7.12	6.98												7.02	6.44	7.52		7.33	7.05											9.48	6.02	7.52	5.96	7.03	4.94
NMNH	452627	F			7.02	7.26	6.74	6.25											6.93	6.37	6.74	7.42														6.19	7.68	5.89	6.88	5.1
NMNH	452630	F	7.51	6.94	7.69	7.05	6.86	6.2											6.64	6.28	7.53	7.02	7.71	6.89											9.27	6.5	7.6	6.09	6.78
NMNH	452636	F	7.01	6.35	7.41	6.91	6.84												6.72	6.24	7.43	6.96	6.91	6.35											8.59	6.03	7.28	6.17	6.97	5.16
NMNH	452639	F	6.92	7.44	7.17	7.55	6.83	6.7											6.87	6.65	7.08	7.55	7.24	7.26											8.81	6	7.42	5.73	7.03	5.01
NMNH	452641	F	7.81		7.4	7.35															7.38		7.7	7											9.55	6.44	7.58	6.12	7.07	5.09
NMNH	452642	F		6.5		6.64	6.28	5.93											6.1		6.65	6.94	6.99	6.67											9.32	5.62	7.23	5.8	6.41	4.64
NMNH	464983	F			8.24	7.92	7.29	6.82											7.21	6.74	8.35	7.89															8.26	6.73	7.48	5.37
NMNH	522951	F			8.25	8.2	7.41	7.03											7.37	7.02	7.93	7.94															8.59	6.42	7.47	5.29
CMNH	B801	F?	7.18		6.94	6.96	6.64	6.03											6.6	5.95	6.98	6.91	7.1	6.55											9.26	6.01	7.29	6.07	7.25
AMNH	20812	M	7.37	7.68	7.57	7.88	7.03		5.15	7.18	5.46	5.62	7.46	6.5	4.31	5.05	5.2	5.24	6.95		7.49	7.95	7.24	7.61	5.28	6.93	5.53	5.52	8.71	6.82	4.01	4.64	5.14	4.66	9.77	6.88	8.05	6.51	7.37		6.15	4.69	8.9	6.13	8.12	5.38	3.58	4.48	3.81
AMNH	27710	M	7.22	6.64	7.47	6.96	7.14	6.52	4.97	6.32	5.14	5.41	8.58	5.96	4.63	3.95	4.83	4.23	7.2	6.61	7.44	7.05	7.23	6.54	5.08	5.99	5.06	5.09	8.31	6.24	4.13	3.74	4.96	4.28	9.37	6.22	7.57		7.16	5.27	5.62	4.36	8.44	5.18	7.09	5.09	3.47	4.06	3.64
AMNH	27711	M	7.82	7.46	7.29	7.49	7.28	7.07	5.39	6.8	5.34	5.8	10.55	7.57	4.21	4.72	5.16	4.51	7.16	6.89	7.3	7.55	7.66	7.55	5.17	6.36	5.66	5.53	10.95	7.47	4.15	4.72	4.99	4.56	10.18	6.58	7.7	6.37	7.33		5.44	4.59	10.52	5.62	7.99	5.17	3.53	4.83	3.31
AMNH	33304	M	7.47	6.78	7.54	7.5	7.46	6.66	5.14	6.65	4.98	4.85	8.34	5.81	4	4	4.54	4.25	7.41	6.71	7.49	7.52	7.37	6.79	5.12	6.44	4.75	5.01	8.68	5.81	3.99	4.06	4.59	4.07	9.73	6.5	8.15	6.39	7.47	5.52	5.63	4.66	8.95	5.74	6.13	5.54			3.31
AMNH	33308	M	7.42	6.82	7.7	7.62	7.32	6.94	5.21	6.61	5.01	5.54	8.52	6.05	4.51	3.91	4.68	3.89	7.29	6.86	7.76	7.48	7.46	6.85	4.98	6.25	5.86	5.71	8.24	6.07	4.17	3.84	4.71	4.02	10.27	6.41	8.15	6.36	7.42	5.37	5.86	4.67	9.08	6.16	7.38	4.99	3.67	4.56	3.65
AMNH	52206	M	7.09	6.57	7.01	7.25	6.66	5.96	5.09	5.98	4.95	5.28	8.34	6.86	4.55	4.25	5.26	4.6	6.56	5.92	7.04	7.08	7.21	6.68	5.16	5.83	5.47	5.04	8.38	7.27			5.58	4.55	8.73	5.76	7.43	5.8	6.75	4.98	5.23	4.26	8.86	5.18	7.55	5.14	3.81	4.47	3.71
AMNH	52208	M	7.31	6.34	7.24	7.01	6.63	6.23	4.94	6.26	5.17	4.81	8.77	7.15	4.78	4.31	5.47	4.65	6.63	6.35	7.32	6.83	7.35	6.32	5.06	6.14	4.98	4.52	8.5	6.98	4.64	4.48	5.46	4.6	9.33	6.03	7.43	5.88	6.99	5.01	5.66	4.15	10.14	5.13	7.87	5.83	3.64	4.3	3.43
AMNH	52209	M	7.49	6.97	7.58	7.14	6.68	6.31	4.51	6.85	5.09	4.83	8.37	7.36	4.29	3.98	4.81	4.24	6.6		7.53	7.26	7.7	7.17	4.64	6.73	5.14	4.89	8.48	6.96	4.51	4.04	4.83	4.16	10.52	6.53	7.24		6.99	5.62	5.36	4.01	9.27	4.84	7.79	4.97	4.06	4.3	3.8
AMNH	52210	M	7.5	7.19	7.51		6.74	6.35	4.95	6.71	5.31	6.03	9.96	7.22	4.94	4.87	4.9	4.99	6.72	6.51	7.63	7.34	7.45	7.14	4.93	6.23	5.63	5.86	10.3	7.17	5.17	4.86	5.31	4.71	9.78	6.46	7.61	6.27	7	5.5	5.94	4.46	9.31	6.05	8.58	5.54			4.02
AMNH	52211	M	8.04	6.72	7.67	7.05	7.17	5.92	5.04	5.96	4.81	5.17	8.76	7.32			5.26	4.41	7.02	6.02	7.68	6.87	7.93		5.16	5.74	5.49	4.88	9.28	7.72	4.26	4.17	5.54	4.41	9.68		7.71	5.99	7.13	5.2	5.81	4.13	9.41	5.93	8.2	5.69	3.4	4.22	3.53
AMNH	52212	M	7.29	7.21	7.29	7.36	6.56	6.56	5.11	6.83	4.74	5.59			5.03	4.94	4.43	4.48	6.6	6.75	7.34	7.46	7.28	7.13	5.1	6.99	4.85	5.75	9.57	7.55			5.08	4.87	9.62	6.62	7.49	6.41	7.12		5.67	4.66	9.47	5.24	8.58	5.75	4.27	4.72
AMNH	52216	M	7.37	6.65	6.94	6.98	6.07	5.57	4.88	5.62	5	4.73			4.05	4.26	4.33	4.28	5.93		6.81	6.72	7.3	6.74	5.01	5.7	5	4.51	6.11	5	4.11	4.11	4.27	4.3	8.92	5.79	7.24		6.4	4.86	5.77	4.21	8	4.62	5.67	3.93
AMNH	52217	M	7.27	6.72	7.35	6.91	6.77		5.19	6	5.59	5.42	9	6.68					6.69		7.21	7.11	7.13	6.8	5.21	5.75	5.95	5.23	8.89	6.39	4.24	4.35	4.6	4.55	8.41	6.26	7.37	6.42	6.58		5.8	4.36	9.92	5.11	8.42	5.23		4.34	3.79
AMNH	52229	M	7.5		7.5	7.47	7.04	6.74	5.59	6.86	5.15	5.8	10.3	7.21			5.49	4.82	6.99	7	7.55	7.56	7.47		5.79	5.38	5.6	5.95	10.77	7.22	4.92	4.68	5.54	4.92	9.79	6.43	7.89	6.3	7.41	5.49	5.89	4.86	9.36	5.95	8.07	5.41	3.74	4.58	3.84
AMNH	52231	M	7.8		7.27	7.08	6.72		5.47	6.52	5.22	6.12	9.71	6.76			5	4.57	6.65		7.07	7.1	7.66	6.66	5.67	6.04	6.04	5.62	8.81	7.01	4.36	4.49	4.95	4.51	9.37	6.07	7.32		6.97	5.05	6.19	4.63	9.43	5.52	8.4	5.96	3.35	4.78	3.47
AMNH	52237	M	7.69	7.43	7.61	7.69	7.11	6.56	5.2	6.88	5.44	5.76	10.02	7.11	4.62	4.97	5.23	4.62	6.91	6.73	7.61	7.73	7.69	7.54	5.13	6.42	5.49	5.27	10.08	7.05	4.93	4.76	5.26	4.43			7.85	6.73	7.31		6.01	4.37	8.9	5.83	8.6	5.7	3.66	5.25	3.87
AMNH	52240	M	7.67	7.32	6.98	7.32	6.92	6.47	4.78	6.35	4.53	5.18	9.39	7.11	4.44	4.69	4.59	4.97	6.83	6.66	7.02	7.55	7.58		4.86	6.11	4.74	5.18	9.22	7.11	4.5	4.86		4.58	9.55	6.16	7.36	6.22	7.01	5.28	5.29	4.21	8.9	5.64	8.14	5.37			3.52
AMNH	52244	M	7.2		6.92	6.93	6.35	6.1	4.98	6.56	5	5.42			4.34	3.84	4.71	4.33	6.34	6.19	6.91	7.11	7.33		4.63	6.24	4.79	5.29			4.15	3.97	4.98	4.29	9.15	5.78	7.26	5.72	6.72	4.96	5.24	4.22	8.36	4.7	6.76	5.05	3.6	3.95	3.59
AMNH	52248	M	6.99	6.6	6.74	6.74	6.3	5.72											6.27	5.83	6.74	6.91	7.13	6.63											8.98	5.5	7.02	5.41	6.62	4.61
AMNH	52251	M	7.93	7.19	7.57	7.62	6.78	6.21											6.62	6.19	7.49		7.67	7.2											10.21	6.61	7.96	6.5	6.99	5.29
AMNH	52252	M	8.09	6.92	7.95	7.26	6.98	6.12											7.05	6.2	7.96	7.34	8.15	6.98											10.19	6.55	8.21	6.2
AMNH	81067	M	9.05	7.63	7.94		7.28	7.1	5.8	7.42	5.09	5.92	9.41	7.5	4.64	4.71	5.37	4.61	7.27	7.29	7.95	8.09	8.92	7.43	5.85	6.83	5.49	5.95	9.18	7.54	4.77	4.78	5.23	4.94	9.89	6.52	7.91		6.9		6.5	5.2	11.02	6.64	8.35	5.42	3.92	4.82
AMNH	81070	M	7.69	7.35	7.6	7.63	6.89		5.65	7.15	5.46	5.96	8.5	7.36	4.71	4.77	4.9	4.79	6.83	6.71	7.66	7.77	7.56	7.36	5.58	7.02	5.78	5.87	8.32	7.24	4.75	4.54	5.15	4.73	9.5	6.49	7.75		7.16		6.36	4.85	9.26	5.85	7.37	5.32	4.1	4.69	3.72
AMNH	81072	M	7.46	7.46	8.07	7.75	7.23	6.78	5.44	7.03	6.09	5.56			4.78	4.76	4.93	4.89	7.07	6.86	7.98	7.99	7.67	7.43	5.43	6.62	6.13	5.7			4.61	4.72	4.76	4.64	9.94	6.67	8.52	6.52	7.4	5.59	5.92	4.58	7.56	5.15			3.85	4.83	3.66
AMNH	82429	M	6.98	6.41	7.11	6.75	6.5	6.12											6.58	5.87	7.12	6.86	7.14	6.5											9.25	6.17	7.32	5.64	6.88	4.82
NMNH	34676	M	7.75	7.5	7.73	7.79	7.26	6.84	5.55	6.84	5.3	5.79	7.71	6.26	4.6	4.75	5.26	4.96	7.16	6.65	7.85	7.68	7.82	7.6	5.59	6.93	5.85	5.31	7.64	5.98	4.83	4.75	5.51	5.02	9.53	6.74	7.53	6	7.27		6.1	5.29	9.24	5.17	6.76	4.41	3.57	4.55	3.56
NMNH	148579	M	7.69	7.21	7.83	7.57	7.17	6.78	5.22	6.7	5.12	5.86	9.45	6.79	4.53	4.22	4.85	4.06	7.08	7.06	7.83	7.62	7.55		5.1	6.55	5.14	5.52	9.57	6.74			4.56	4.19	9.97	6.53	8.03	6.71	7.25	5.27	5.86	4.52	9.47	6.3	7.86	5.1	3.64	4.45	3.54
NMNH	163123	M	7.96	7.37	7.82	7.86	7.2	6.82	5.22	6.58	5.44	5.68	9.53	5.87	4.18	4.01	4.64	4.16	7.13	6.71	7.69	7.75	7.45	7.55	5.5	6.56	5.73	5.3	8.83	5.89	4.47	4.13	4.68	4.22	10.74	7.04	8.04	6.33	7.39	5.43	6.09	4.78	8.16	5.85	8.16	5.3	3.45	4.48	3.43
NMNH	163124	M	7.66	7.77	8.07	7.98	7.22	7.18	5.56	7.43	5.53	6.44			4.07	4.46	4.67	4.63	7.31	7.08	7.8	8	7.68	7.59	5.88	6.96	6.14	6.07			4.58	4.64	5.1	4.83	10.29	6.87	8.31	6.68	7.78	5.72	6.6	5.34	9.3	5.88	8.02	5.97	3.5	5.02	3.79
NMNH	163126	M	7.61	7.74	7.6	8.1	7.3	7.18	6.11	7.73	5.71	6.74			4.82	4.99	4.96	4.68	7.13	7.07	7.53	8.04	7.49	7.81	5.45	7.15	5.41	6.54			5.23	4.82	5.16	4.88	10.43	7.23	7.79	6.46	7.53	5.56	6.28	5.71	7.19	6.69			3.79	5.23	3.96
NMNH	163262	M	7.47	7.37	7.65	7.56	7.12	6.72											7.17	6.69	7.9	7.55	7.58	7.34											9.7	6.64	8.04	6.72	7.4	5.74
NMNH	163266	M			7.58	7.71	7.62	7.03											7.28	7.02	7.37	7.82															8.32	6.4	7.67	5.71
NMNH	163271	M	7.33	7.57	7.88	8.41	7.32	7.75	5.87	7.54	5.93	6.44	9.43	6.47			4.86	4.73	7.34	7.69	7.97	8.56	7.3		5.53	7.46	5.1	5.22	9.41	6.38	4.54	4.76	4.86	5.03	9.88	7.05	7.82	6.83	7.63		6.19	5.45	10.61	5.86	7.23	5.68	3.78	5.03	3.76
NMNH	163273	M	7.36	7.16	7.65	7.6	7.07		5.74	6.71	6.01	5.75	7.89	5.39	4.43	4.65	5.09	4.64	7.05	6.51	7.66	7.7	7.63	7.41	5.23	6.43	6.27	5.45	8.03	5.28	4.53	4.15	5.05	4.46	10.3	6.69	8.04	6.54	7.55		6.24	5.08	8.98	5.96			3.82	4.47	3.53
NMNH	163274	M	8.53	7.88	8.24	8.01	7.56	6.9	5.59	7.11	7.23	5.79	10.22	6.78	4.77	4.7	4.74	4.55	7.59	7.07	8.21	8.05	8.34	8.03	5.8	7.03	5.72	6.28	10.58	6.87	4.74	4.73	5.02	4.62	10.66	6.87	8.57	6.63	7.68	5.67	6.41	5.51	7.43	6.3	8.46	5.41	3.73	5.15	3.77
NMNH	163278	M	7.28	7.09	7.68	7.67	7.05	7.15	5.19	7.06	5.57	5.77	9.51	6.57	4.1	4.54	5.34	4.67	7.03	7.16	7.79	7.55	7.16	6.95	5.31	6.9	5.48	5.23	9.97	6.5	4.63	4.53	5.65	4.62	9.87	6.74	7.8	6.26	7.14	5.37	6.18	5.29	8.52	5.93	8.03	5.1	3.43	4.62	3.89
NMNH	163279	M	7.42	7.52	7.87	7.95	7.22	7.16	5.21	7.48	5.66	6.66	8.74	5.78	4.53	4.61	5.26	4.57	7.31	7.39	7.88	8.09	7.59	7.44	5.34	7.22	5.87	6.18	9.27	5.76	4.67	4.68	5.5	4.65	9.99	6.75	8.13	6.33	7.64	5.22	6.26	5.02	9.6	5.67	7.75	5.36	3.53	4.37	3.88
NMNH	163281	M	7.9	7	7.58	7.45	6.88	6.45	5.03	6.5	5.47	5.72	9.77	7.04			4.58	4	6.8	6.58	7.44	7.43	7.96	7.07	4.95	6.6	5.51	5.7	9.38	6.73					9.87	6.39	7.92		7.23		5.64	4.9	9.83	5.5	7.73	5.43	3.53	4.58	3.42
NMNH	164525	M	7.47	6.92	7.44	7.52	7.14	6.76	5.19	6.71	4.82	5.48	8.96	6.85	4.37	4.24	5.02	4.32	7.08	6.73	7.48	7.48	7.47	7.05	6.48	6.05	4.61	5.16	9.08	6.61	4.27	3.92	4.81	4.31	10.03	6.83	7.83	6.49	7.42	5.29	5.95	4.74	9.38	4.95	7.66	4.7	3.89	4.52	3.49
NMNH	164584	M	7.47	6.73	7.05	6.99	6.32				5.34	5.38	8.05	5.92			4.64	3.96	6.62	6.44	7.17	7.01	7.14	6.78			4.91	5.87	8.17	6.15	4.3	3.87	4.76	3.89	9.83	5.98	7.2	5.76	6.41		5.09	4.95	8.71	4.92	7.4	4.67	3.2	4.1
NMNH	164603	M	7.73	6.92	8.03	7.64	7.09	6.61	5.04	7.12	4.81	6.41	10.31	7.02	4.59	4.44	5.08	4.58	7.11	6.87	7.95	7.78	7.75	7.11	5.45	6.95	5.12	5.86	10.33	7.17	5.06	4.4	5.54	4.64	10.32	7.11	8.3	6.74	7.47	5.28	6.24	4.97	9.34	5.41	7.76	5.86
NMNH	164631	M	7.81	7.23	8.26		7.49	6.97											7.68	7.13	8.14		7.9	7.47											10.81	7.02	8.6	6.84	7.91	5.59
NMNH	181828	M	8.2		7.77	7.66	7.33	6.77											7.4	6.66	8.02	7.74	8.38	7.68											11.03	6.42	8.07	6.5	7.28	5.49
NMNH	181829	M	7.44		7.16	7.08	6.93	6.46											6.89	6.44	6.97	7.06	7.45	6.45											9.57	6.2	7.58	6.03	6.87	5.21
NMNH	181832	M	7.74	6.98	7.71	7.13	6.95	6.46											6.97	6.51	7.77	7.14	7.67	6.99											10.1	6.62	7.79	6.71	7.12	5.22
NMNH	182362	M	7.35	6.45	7.85	7.27	7.05	6.41											7.06	6.52	7.87	7.32	7.41	6.45											9.45	5.8	7.93	5.94	7.25	5.37
NMNH	182363	M	6.82	6.12	7.02	6.85	6.53	6.01											6.52	5.83	7.13	6.77	6.82												8.58	5.97	7.33	6.11	6.74
NMNH	236983	M	6.69	6.72	7.16	7.12	6.56	6.02											6.49	6.01	7.22	7.18	6.5	6.61											8.8	6.05	7.7		6.98	5.07
NMNH	268509	M	7.64	7.61	8.05	8.04	7.09	6.67											7.14	6.65	8.06	7.87	7.29	7.46											9.87	6.61	8.4	6.53	7.41	5.64
NMNH	452619	M	8.97	7.93	8.29	8.43	7.77	7.33											7.61	7.34	8.36	8.62	8.51	8											11.27	7.67	8.86	7.19	7.93	6.03
NMNH	452620	M	7.38	6.95	7.44	7.5	7.19	6.83											7.13	6.73	7.29	7.4	7.36	6.98											10.04	6.65	7.39	6.31	7.26	5.47
NMNH	452621	M	6.61	7.28	7.57	7.64	7.16	6.71											7.11	6.86	7.52		6.88	7.26											9.73	6.67	7.96	6.65	7.41	5.59
NMNH	452622	M	7.19	6.86	7.13	7.26	6.71	6.39											6.76	6.33	7.2	7.33	7.27	7											9.44	5.84	7.31	5.78	6.8	4.91
NMNH	452625	M	7.14	7.04	7.45	7.25	6.86	6.4											6.8	6.39	7.39	7.34	7.01	6.99											9.49	6.44	7.82	6.38	6.95
NMNH	452628	M	7.42	7.19	8.13	7.68	7.01	6.59											7.06	6.81	7.87	7.5	7.78	7.21											10.27	6.51	7.94	6.66	7.15	5.46
NMNH	452629	M	7.31		7.37	7.18	6.64	6.17											6.85	6.04	7.36	7.08	7.37	6.9											9.64	6.39	7.51	6.08	6.86
NMNH	452635	M	6.68	6.29	6.81	6.54	6.43	6.02											6.44	6.07	6.83	6.46	6.66	6.06											8.52		6.81	5.54	6.55	4.9
NMNH	452638	M	7.02	6.99	7.02	7.43	7.03	6.7											7.06	6.61	7.09	7.36	7.05	6.81											9.3	6.34	7.45	6.27	7.12
NMNH	452643	M	7.02	7.07	7.41	7.2	6.65	6.63											6.74		7.17	7.41	6.63	7.05											9.38		7.53	6.02	6.74	5.11
CMNH	B800	M?	8.55	7.18	7.64	7.63	6.97	6.85											7	6.67	7.5	7.55	7.78	7.1											10.09	7.12	7.88	6.77	7.59	5.99
AMNH	27721	Unknown	7.33	6.96	7.26	7.38	7.09	6.65	5.15	6.46	4.94	5.65	8.58	6.9	4.44	4.75	4.7	4.7	7.19	6.7	7.21		7.59	6.99	5.09	6.47	5.12	5.49	8.11	6.91	4.37	4.54	4.81	4.85	9.63	6.59	7.58	6.1	7.38		6.13		9.27	6.21	7.49	5.3	3.56	4.82	3.65
AMNH	36378	Unknown	6.37	6.62	7.39	7.58	6.79	6.74	5.15	6.58	4.96	5.5			3.63	4.06	5.17	4.14	6.66	6.77	7.56	7.55	6.24	6.7	5.77	6.27	5.15	5.38			4.1	4.04	5.22	4.11	8.88	6.79	7.74	6.14	6.95	5.19	5.59	4.76	6.42	6.03	6.96	4.59	3.42	4.49	3.45
AMNH	36379	Unknown	7.6	6.62	7.53	7.31	7.05	6.6	6.42	5.48	5	5.17	8.33	5.74	4.37	4.16	4.94	4.47	6.92	6.7	7.53	7.19	7.55	6.74			5.02	5.28	8.28	5.64	4.47	3.96	4.68	3.91	9.25	6.4	7.71	6.06	7.26	5.16	5.79	5	8.6	5.63	7.47	4.94	3.37	4.51	3.66
AMNH	36380	Unknown	7.43	6.93	7.38	7.3	6.98	6.52	4.97	5.99	4.54	5.06	8.46	5.66	4.13	4.22	4.58	3.96	7.01	6.54	7.4	7.38	7.41	6.93	5.2	5.71	5.05	5.05	7.72	5.59	4.13	4.12	4.69	3.93	9.66	6.6	7.52	6.19	7.19	5.36	5.75	4.84	7.75	5.84	7.14	4.96	3.13	4.21	3.29
AMNH	36381	Unknown	7.21	6.86	7.57	7.4	7.12	6.65	5.22	6.87	4.89	5.83	7	5.48	4.07	4.06	4.49	4.13	7.1	6.84	7.52	7.52	7.59	6.82	5.41	6.51	5.41		7.27	5.36	4.04	4.04	4.97	4.05	9.89		7.83	6.6	7.23	5.43	5.81	5.32	7.7	5.88	6.79	4.5	3.41	4.75	3.48
AMNH	36382	Unknown	7.38		7.48	7.27	6.88	6.63	5.31	6.34	5.51	5.67	9.01	5.84	4.83	4.2	4.92	4.01	6.84	6.6	7.63		7.17	6.65	5.42	5.95	5.96	5.74	8.97	5.92	4.68	4.24	4.9	4.07	9.7	7.21	7.93	6.59	7.25	5.63	6.16	4.86	9.89	5.71	7.47	5.28
AMNH	36383	Unknown	7.69	7.1	8.02	7.86	7.43	7.44	5.55	6.39	5.55	5.75	7.61	5.51	4.31	4.21	4.99	4.21	7.37	7.11	7.95	7.48	7.59	7.06	5.62	6.97	5.66	5.79	7.45	5.39	4.53	4.22	5.05	4.28	9.56		8.09		7.37	5.51	6.2	5.21	8.32	5.8	6.57	4.58	3.61	4.67	3.47
AMNH	119768	Unknown	7.38		7.02	6.98	6.58	6.13	4.95	5.66	5.07	5.19			3.73	4.23	5.16	4.55	6.6	6.09	6.96	7.04	7.08	6.84	5.08	5.62	5.04	4.93			3.91	4.35	5.12	4.54	9.38	5.71	7.25	5.59	6.83	4.88	5.1	4.29	8.91	5.54	7.33	4.85	3.39	4.17	3.41
NMNH	34677	Unknown	7.32	7.24	7.34	7.74	6.8	6.76	5.33	6.7	5.45	5.58	6.98	5.65	4.57	5.03	4.77	5.17	6.98	7.08	7.31	8.1	7.32	7.32	5.57	6.55	4.87	5.27	7.41	5.64	4.3	4.83	5.12	5.09	9.66		7.8	5.94	7.24	5.12	5.8	5.14	8.28	4.77	6.63	4.22	3.17	4.36	3.44
NMNH	34678	Unknown	6.97	7.05	7.49	7.34	6.71	6.27	5.12	6.36	5.4	5.32	7.27	5.94	4.6	4.52	5.12	4.77	6.78	6.51	7.44	7.22	7.03	7.03	5.15	6.18	5.35	5.25	7.23	5.9	4.26	4.38	5	4.55	9.11	6.24	7.36	5.9	6.96	5.15	5.6	4.33	8.03	4.54	6.71	4.49	3.13	4.38	3.37
NMNH	34679	Unknown	7.78		7.54	7.64	7.01	6.64	5.68	6.76	5.76	6.23	9.49	7.36	4.83	4.56	5.09	5.15	6.87	6.8	7.49	7.67	7.5	7.25	5.57	6.67	6.04	6.37	9.46	7.08	4.72	4.73	5.21	5.14	10.5	6.86	7.6	6.14	7.2	5.3	6.06	5.31	9.72	5.69	8.11	5.25	3.5	4.7	3.5
NMNH	38165	Unknown	7.57	7.28	7.86	7.3	7.12	6.67			5.96	5.17							6.92	6.76	7.66	7.69	7.52	7.38	5.41	6.3	5.48	5.34							9.7	6.57	7.83	6.05	7.19	5.08	6.23	4.85	8.58	5.38	6.98	4.51	3.44	3.98	3.42
NMNH	38166	Unknown	8.13	7.6	8.31	7.84	7.31	6.77	5.68	7.07	5.86	5.75							7.34	6.88	8.17	7.89	8.22	7.57	5.74	6.58	5.49	5.83							8.78	7.06	8.53	6.25	7.63	5.39	6.57	5.78
NMNH	38167	Unknown	7.57	7.33	7.8	7.69	7.14	6.75													7.74	7.79	7.79	7.48											9.38	6.89	7.76	6.09	7.43	5.23
CMNH	B221	Unknown	7.47	6.3	7.43	7.59	6.8	6.47											6.7	6.43	7.42	7.61	7.45	6.77											9.68	6.7	7.77	6.21	7.08	5.26
CMNH	B430	Unknown	6.3	6.5	6.11	6.04	5.79	5.16											5.88	5.19	6.03	6.06	6.26	6.24											8.61	5.3	6.48	4.97	6.04	4.08
[truncated: 17 more columns]

## Sheet: Didelphis virginiana
Museum	Museum ID	Sex	XLM4L	XLM4W	XLM3L	XLM3W	XLM2L	XLM2W	XLM1L	XLM1W	XLP3L	XLP3W	XLP2L	XLP2W	XLP1L	XLP1W	XLCL	XLCW	XLI5L	XLI5W	XLI4L	XLI4W	XLI3L	XLI3W	XLI2L	XLI2W	XLI1L	XLI1W	XRM4L	XRM4W	XRM3L	XRM3W	XRM2L	XRM2W	XRM1L	XRM1W	XRP3L	XRP3W	XRP2L	XRP2W	XRP1L	XRP1W	XRCL	XRCW	XRI5L	XRI5W	XRI4L	XRI4W	XRI3L
MVZ	104039	Female	4.42	6.55	6.71	6.45	6.67	5.66	5.66	4.6	5.27	3.66	5.14	2.24	2.96	1.3	5.44	2.97	1.47	1.14	1.77	1.15	1.63	1.11	1.28	1.02	0.88	1.12	4.49	6.59	6.49	6.51	6.54	5.77	5.85	4.78	5.48	3.68	5.24	2.27	2.96	1.36	5.54	2.87	1.57	1.19	1.69	1.13	1.57
MVZ	113326	Female	5.25	6.71	6.11	6.19	5.82	5.51	5.26	4.49	5.11	3.78	4.96	2.26	3.11	1.44	4.82	3.01	1.45	1.07	1.59	1.08	1.62	1.22	1.41	1.17	0.98	1.15	5.33	6.96	6.27	6.09	5.96	5.43	5.14	4.54	5.46	3.83	4.97	2.21	2.94	1.37	4.6	3.23	1.53	1.16	1.64	1.19	1.64
MVZ	113328	Female	4.99	6.73	6.46	6.04	5.77	5.23	4.92		5.19				3.21	1.33	5.25	3.37	1.54	1.21	1.65	1.05	1.46	1.15	1.38	1.16			5.22	6.55	6.55	6.08	5.59	5.21	5.13	4.23	5.19	3.5	4.74	2.08	3.21	1.31	5.36	3.33	1.56	1.08	1.63	1.14	1.55
MVZ	113333	Female	4.6	6.07	6.4	6.32	6.3	5.96	5.45	4.83	5.27	3.59	4.75	2.11	2.82	1.35	5.96	3.17	1.66	1.12	1.64	1.13	1.61	1.14	1.42	1.08	1.06	1.15	4.72	6.09	6.48	6.33	6.29	5.85	5.55	4.95	5.42	3.58	5.03	2.19	2.86	1.4	5.43	3.26	1.75	1.1	1.71	0.99	1.69
MVZ	114845	Female	4.16	6.19	6.07	5.7	6.01	5.41	5.16	4.37	5.21	3.46	5.1	2.09	3.02	1.59	4.9	3.07	1.64	1.12	1.75	1.12	1.68	1.15	1.43	1.07	0.95	1.09	4.59	6.24	6.18	5.72	6.01	5.42	5.09	4.3	5.1	3.38	4.9	2.02	2.9	1.43	5.04	3.19	1.58	1.15	1.77	1.14	1.63
MVZ	114855	Female	4.45	6.35	5.78	6.09	6.02	5.43	4.96	4.51	4.55	3.24	5.19	2.07	2.33	1.17	5.16	3.5	1.59	1.13	1.68	1.05	1.4	1.05	1.37	1.01	0.84	1.08	4.47	6.4	5.59	6.01	6.17	5.51	5.06	4.57	4.98	3.31	5.21	1.93	2.66	1.15	5.67	3.6	1.59	0.93	1.65	1.03	1.53
MVZ	114860	Female	4.61	6.57	6.53	6.55	5.97	5.65	5.92	4.88	5.5	3.7	5.3	2.09	2.79	1.35	5.6	3.52	1.7	1.19	1.72	1.19	1.6	1.12	1.39	1.06			4.8	6.6	6.35	6.67	5.73	5.78	5.95	4.87	5.1	3.57	5.18	2.02	2.73	1.31	5.59	3.37	1.77	1.29	1.75	1.06	1.61
MVZ	114861	Female	4.62	6.62	6.51	7.63	6.13	5.99	5.69	5.1	5.12	3.86	5.43	2.25	2.76	1.33	5.22	3.29	1.41	1.12	1.62	1.09	1.72	1.05	1.54	0.99			4.69	6.49	6.39	7.49	6.18	5.98	5.66	5.11	5.46	3.85	5.09	2.2	2.62	1.26	5.04	3.21	1.57	1.2	1.76	0.98	1.75
MVZ	114862	Female	4.33	6.33	6.05	6.4	6.06	5.68	5.2	4.84	5.12	3.34			2.74	1.28	5.99	3.41	1.32	1.22	1.65	1.16	1.7	1.19	1.53	1.1			4.85	6.49	6.03	6.44	6.19	5.81	5.3	5.08	5.58	3.27	5.78	2.01	3.03	1.34	6.01	3.48	1.49	1.11	1.72	1.24	1.64
MVZ	114863	Female	4.03	5.67	6.14	6.85	5.95	5.62	5.82	4.89	4.74	3.49	5.01	2.01	2.69	1.24	4.61	2.78	1.53	1.05	1.71	1.12	1.8	1.15	1.55	1.07	0.93	1.03	4.12	5.8	6.09	6.98	6.03	5.72	5.73	4.88	4.65	3.44	4.93	1.89	2.87	1.24	4.44	2.9	1.26	1.15	1.77	1.16	1.83
MVZ	114864	Female	4.56	6	6.43	6.39	5.74	5.5	5.61	4.7	5.21	3.55	5.08	2.15	2.89	1.29	5.97	3.31	1.59	1.11	1.76	1.01	1.61	1.05	1.51	1.03	1.05	1.17	5.25	6.12	6.55	6.43	5.64	5.35	5.17	4.76	5.19	3.57	5.27	2.14	2.92	1.32	5.76	3.38	1.42	1.14	1.41	1.02	1.52
MVZ	114865	Female	4.6	6.31	6.51	7.24	5.87	5.68	5.63	4.96	4.93	3.33	4.98	2.26	3.14	1.34	5.57	3.18	1.44	1.06	1.74	1.13	1.55	1.02	1.48	1.1	0.99	1.17	4.59	6.62	6.24	7.1			5.76	4.97	5.04	3.38	4.77	2.18	2.61	1.29	5.41	3.23	1.5	1.13	1.8	1.13	1.68
MVZ	114866	Female	4.69	6.82	6.31	6.42	5.94	5.82	5.18	4.65	4.17	2.96	5.58	1.85	3.14	1.37	5.95	3.48	1.42	1.14	1.51	1.11	1.49	1.17	1.46	1.1	0.88	1.19	4.86	6.73	6.34	6.66	5.78	5.73	5.34	4.64			5.36	1.91	2.92	1.36	5.83	3.63	1.42	1.07	1.5	1.15	1.39
MVZ	114868	Female	4.88	6.27	6.72	6.42	6.2	5.78	5.73	4.83	5.19	3.48	5	2.09	2.79	1.34	6.16	3.71	1.48	1.03	1.73	1.18					1.02	1.24	4.88	6.39	6.77	6.52	6.34	5.88	5.64	4.79	5.07	3.38	4.92	2.09	2.82	1.35	6.12	3.62	1.47	1.13	1.66	1.18	1.49
MVZ	114870	Female	5.05	6.89	5.83	5.6	5.43	5.15	5.21	4.38	4.89	3.48	5.07	1.95	2.68	1.14	5.88	3.19	1.46	1.05	1.52	0.99	1.47	0.92	1.43	1.1	0.97	1.42	5.08	7.05	5.83	5.69	5.39	5.19	4.96	4.39	4.86	3.45	5.16	2.04	2.61	1.28	5.52	3.26			1.49	1.08	1.47
MVZ	114871	Female	4.67	6.64	5.85	6.2	5.84	5.6	5.5	4.87	5.1	3.85	5.28	2.32	3.53	1.63	5.77	3.51	1.64	1.15	1.66	1.1	1.57	1.08	1.42	1.13	0.92	1.17	4.73	6.65	6.07	6.2	5.87	5.71	5.44	4.81	5.39	3.81	5.91	2.31	3.38	1.43	5.93	3.36	1.52	1.24	1.63	1.27	1.53
MVZ	114892	Female	4.34	6.74	6.16	5.99	5.76	5.32	4.99	4.16	4.93	3.81	4.96	1.79	2.75	1.29	5.38	3.36	1.39	1.05	1.58	1.16	1.32	1.09	1.51	1.05	0.9	1.06	4.44	6.96	6.27	6.03	5.84	5.22	4.97	4.29			4.53	1.95	2.78	1.33	5.38	3.29	1.37	1.11	1.53	1.07	1.4
MVZ	114893	Female	4.61	6.9	5.97	6.25	5.96	5.35	5.26		4.97	4.19	4.56	1.98	2.76	1.34	4.76	3.14	1.55	1.17	1.47	1.2	1.68	1.23	1.49	1.22	1.15	1.28	4.69	6.76	6.23	6.34	6.01	5.47	5.02	4.6	4.92	3.59	4.69	2	2.85	1.32	5.06	3.11	1.42	1.13	1.55	1.25	1.65
MVZ	114897	Female	4.38	6.52	6.05	6.03	5.9	5.43	5.25	4.46	4.79	3.96			2.53	1.16	5.27	3.26	1.38	1.04	1.48	1.05	1.46	1.02					4.61	6.7	5.79	6.01	5.77	5.42	5.15	4.43	4.99	3.53	4.83	1.82	2.73	1.23	4.94	3.12	1.4	1.12	1.62	1.16	1.73
MVZ	114902	Female	4.74	7.1	6.32	6.21	6.02	5.45	5.42	4.49	5.33	3.78	5.19	1.87	2.67	1.23	4.83	3.18	1.31	1.15	1.6	1.06	1.7	1.11	1.49	1.14	0.94	1.09	4.83	7.26	6.12	6.26	6.02	5.49	5.34	4.54	5.48	3.7	4.95	2.04	2.68	1.18	4.92	3.2	1.22	1.28	1.64	1.16	1.78
MVZ	114907	Female	4.96	6.67	5.71	5.89	5.5	5.05	5.2	4.59	5.11	3.44	5.28	1.98	2.93	1.23	4.5	2.73	1.43	1.05	1.48	1.01	1.31	1.1			0.87	0.89	4.94	6.73	5.88	5.96	5.35	5.2	5.04	4.62	5.12	3.42	5.22	1.84	2.82	1.2	4.7	2.76	1.34	1.13	1.48	1.13	1.58
MVZ	135042	Female	5.09	6.87	5.52	5.43	5.3	5.15	5.26	4.53	5.13	3.46	4.78	2.02	2.96	1.32	5.6	2.96	1.59	1.18	1.6	1.06	1.54	1.12	1.26	1.03	0.97	1.12	5.39	6.93	5.56	5.48	5.46	5.32	5.24	4.45	5.1	3.33	4.77	2.08	3.44	1.33	5.18	3.07	1.65	1.21	1.62	1.26	1.64
MVZ	135051	Female	5.51	6.88	7.01	6	6.73	5.54	5.98	4.41	5.08	3.63	5.18	2.13	3.24	1.42	5.64	3.19	1.44	1.11	1.57	1.1	1.59	1.08					5.37	6.8	6.92	6.17	6.31	5.73	5.78	4.58	5.32	3.8	5.22	2.15	3.04	1.41	5.47	2.98			1.62	1.16	1.63
MVZ	135052	Female	4.26	5.89	6.5	5.71	6.03	5.62	5.55	4.68	4.7	3.45	5.39	2.23	3.16	1.34	5.18	2.89	1.58	1.18	1.59	1.14	1.68	1.11	1.37	0.99	0.91	1.19	4.6	6.06	6.2	5.76	5.96	5.64	5.39	4.64	4.56	3.34	5.25	2.08	3.14	1.41	5.07	2.76	1.6	1.24	1.73	1.14	1.68
MVZ	218226	Female	4.94	5.99	5.96	6.03	5.48	5.28	5.21	4.59	5.24	3.32	5.15	2.24	2.81	1.37	5.68	2.98	1.6	1.2	1.84	1.09	1.64	1.14	1.42	1.07			4.93	5.94	6.22	6.03	5.62	5.39	5.31	4.85	5.11	3.39	5.02	1.91	3.19	1.42	5.62	3.06	1.63	1.27	1.59	1.22	1.46
MVZ	218229	Female	4.47	6.4	6.49	6.03	5.89	5.7	5.38	4.79	5.12	3.57	5.61	2.3	3.01	1.35	5.32	3.18	1.52	1.19	1.72	1.25	1.62	1.18	1.47	1.14	0.95	1.07	4.81	6.47	6.41	6.08	5.91	5.77	5.28	4.76	4.81	3.65	5.58	2.23	3.05	1.48	5.54	3.28	1.59	1.21	1.74	1.17	1.71
MVZ	218694	Female	4.8	6.52	6.59	6.53	5.61	5.63	5.79	4.88	5.5	3.64			3.16	1.48	5.87		1.58	1.23	1.74	1.22	1.54	1.19	1.29	1.02	1.02	1.17	5.04	6.75	6.78	6.47	6.07		5.59	4.98	5.5	3.5	5.64	2.13	3.06	1.38			1.56	1.14	1.75	1.3	1.67
MVZ	218732	Female	4.7	6.56	6.46	6.97	5.81	5.89	5.22	5.13	5.4	3.46	5.03	2.12	2.94	1.46	5.64	3.08	1.83	1.3	1.97	1.23	1.95	1.15	1.68	1.12	0.99	1.28	4.94	6.94	6.37	7.14	5.78	5.74	5.24	5.13	5.52	3.54	5.16	2.09	2.91	1.43	5.39	3.04	1.74	1.26	1.92	1.31	1.99
MVZ	46911	Female	4.97	6.74	6.28	6.29	5.88	5.62	5.44	4.57	4.72	3.47	5.22	2.13	2.79	1.34			1.55	1.18	1.62	1.16	1.56	1.09	1.44	1.07			4.94	6.84	6.33	6.26	5.74	5.56	5.43	4.62	5.24	3.26	4.91	2.02	2.9	1.28	5.15	3.11	1.53	1.19	1.65	1.15	1.64
MVZ	90632	Female	4.68	5.97	6.18	5.71	6.13	5.46	5.01	4.8	4.94	3.54	5.03	2.14	3.34	1.47	7.06	3.95	1.59	1.15	1.68	1.05	1.63	1.15	1.41	1.05	0.92	1.25	4.92	5.84	6.19	5.67	5.67	5.36	5.04	4.69	5.08	3.49	4.99	1.98	3.19	1.42	6.87	3.89	1.55	1.36	1.71	1.14	1.64
MVZ	102070	Female	4.595	6.37	6.17	5.89	5.845	5.44	5.69	4.84	4.955	3.33			3.08	1.435	5.43	2.975	1.555	1.22	1.45	1.18	1.35	1.14	1.365	0.995	1.48	1.46	4.895	6.39	6.24	5.975	5.905	5.455	5.535	4.69	4.995	3.26	5.31	2.09	3.18	1.48	5.71	2.995	1.55	1.2	1.415	1.275	1.43
MVZ	104438	Female	4.715	6.32	6.52	6.85	6.61	6.05	5.62	5.04	5.545	3.825	5.99		3.35	1.485	5.66	3.075	1.72	1.135	1.91	1.175	1.945	1.18	1.675	1.14	1.04	1.24	4.89	6.42	6.7	6.79	6.615	6.435	5.535	5.115	5.84	3.67	5.78	2.32	3.41	1.505	5.17	3.235	1.785	1.19	1.895	1.285	1.9
MVZ	114854	Female	4.26	6.175	5.475	5.495	5.545	5.35	4.8	4.72	4.74	3.515	4.825	1.85	2.64	1.195	5.42	3.395	1.52	1.135	1.68	1.16	1.575	1.08	1.41	1			4.225	6.065	5.465	5.615	5.645	5.31	4.925	4.3	5.02	3.415	4.72	1.915	2.66	1.16	5.425	3.39	1.48	1.15	1.655	1.075	1.55
MVZ	114899	Female	4.69	6.565	6.035	5.815	5.975	5.265	5.385	4.39	5.555	3.995	4.605	2.025	3.115	1.52	5.51	3.705	1.52	1.145	1.76	1.165	1.735	1.185	1.54	1.135			4.3	6.565	6.36	5.92	5.9	5.27	5.305	4.335	5.65	4.095	4.905	2.01	2.855	1.41	5.345	3.56	1.425	1.11	1.675	1.24	1.735
MVZ	114901	Female	4.83	6.965	6.31	6.47	6.14	5.445	5.59	4.545	4.8	4.12	4.915	2.155	2.9	1.395	5.285	3.55	1.33	1.16	1.59	1.215	1.785	1.275	1.555	1.16	0.945	1.245	4.495	7.065	6.245	6.575	6.22	5.43	5.515	4.51	5.085	3.53	5.195	2.15	2.945	1.35	5.36	3.67	1.345	1.19	1.6	1.195	1.69
MVZ	114905	Female	4.68	6.6	6.735	6.39	6.315	5.635	5.52	4.94	5.4	3.94	5.795	2.135	2.825	1.365	5.43	3.415	1.525	1.175	1.75	1.14	1.86	1.17	1.64	1.105	1.055	1.055	4.385	6.725	6.59	6.535	6.46	5.765	5.435	4.875	5.74	3.755	5.25		2.765	1.43	5.295	3.43	1.38	1.135	1.67	1.12	1.835
MVZ	126168	Female	4.955	6.355	6.05	6.1	5.96	5.345	5.34	4.54	5.28	3.47	5.17	2.225	3.2	1.46	4.89	3.01	1.56	1.13	1.76	1.095	1.62	1.05	1.545	1.16			4.75	6.33	6.02	6.005	5.755	5.325	5.29	4.645	5.18	3.405	5.355	2.045	3.17	1.525	5.185	3.08	1.57	1.22	1.765	1.25	1.625
MVZ	220246	Female	4.885	6.635	5.97	5.535	5.15	5.17	5.4	4.46	4.735	3.375	5.075	2.115	3.3	1.45	4.305	2.505	1.535	1.185	1.74	1.205	1.85	1.075	1.465	1.025	0.88	1.265	4.69	6.61	5.88	5.545	5.335	5.115	5.245	4.45	5.195	3.35	5.165	2.055	3.135	1.55	4.465	2.64	1.665	1.235	1.72	1.305	1.69
MVZ	31873	Female	4.76	6.295	6.225	6.06	6.035	5.7	5.295	4.68	4.695	3.255	4.675	1.925	2.8	1.27	4.95	2.955	1.48	1.055	1.475	1.03	1.535	1.02	1.23	0.995	0.925	1.03	4.82	6.335	5.96	6.15	5.94	5.745	5.32	4.62	5.105	3.46	4.72	1.97	2.675	1.295	4.845	2.9	1.475	1.12	1.265	1.225	1.11
MVZ	98145	Female	4.375	6.135	6.205	6.16	6.07	5.3	5.445	4.79	5.42	3.71	5.405	2.22	3.325	1.475	6.295	3.21	1.595	1.14	1.8	1.16	1.955	1.195	1.66	1.09	1.02	1.22	4.1	6.445	6.215	6.195	6.095	5.175	5.23	4.845	5.09	3.53	5.34	2.115	3.145	1.46	5.875	3.13	1.62	1.18	1.795	1.28	1.82
MVZ	102067	Male	5.24	6.52	6.29	5.87	5.46	5.21	5.36	4.59	4.72	3.43	5.1	2.15	2.61	1.37	5.87	3.17	1.49	1.08	1.72	1.11	1.77	1.14	1.47	1.03	0.94	1.06	5.32	6.51	6.35	6.03	5.51	5.42	5.38	4.61	4.93	3.38	5.1	2.14	2.56	1.43	5.51	3.15	1.47	1.13	1.61	1.24	1.77
MVZ	102069	Male	5.21	7.09	6.38	6.53	5.93	5.72	5.46	4.86	5.78	3.64		2.02	3	1.44	6.33	3.99	1.65	1.21	1.82	1.12	1.72	1.19	1.59	1.07	0.98	1.26	5.36	7.05	6.41	6.73	6.02	5.97	5.1	4.99	5.83	3.7	5.25	2.14	3.05	1.46	5.96	3.96	1.73	1.24	1.87	1.31	1.84
MVZ	102072	Male	5.03	6.48		6.69	5.69	5.79	5.52	4.93	4.98	3.84	5.03				7.1	4.21	1.76	1.35	1.67	1.36	1.71	1.18	1.55	1.21	0.97	1.28	4.88	6.38	6.56	6.6	5.84	5.85	5.48	4.86	4.96	3.5	5.16	2.17	3.16	1.48	7.18	4.35	1.73	1.32	1.66	1.21	1.64
MVZ	102073	Male	4.78	7.11	6.15	6.47	6.12	5.54	5.35	4.56	5.16	3.37	5.33	2.15	2.91	1.32	7.21	4.36	1.77	1.17	1.73	1.18	1.74	1.09	1.57	1.1	0.97	1.18	5.01	7.23	6.16	6.47	6.07	5.62	5.11	4.51	4.92	3.41	5.07	2.11	2.89	1.34	7.16	4.2	1.55	1.05	1.68	1.05	1.7
MVZ	104439	Male	5.17	7.33	6.64	6.92	5.84	5.92	5.29	4.93	5.58	3.63	5.06	2.16	3.04	1.37	7.64	4.25	1.78	1.14	1.91	1.2	1.81	1.19	1.58	1.18	0.98	1.14	5.38	7.33	6.72	6.82	6.01	6	5.48	4.92	5.35	3.72	5.09	2.25	3.15	1.48	7.76	4.25	1.83	1.22	1.9	1.21	1.92
MVZ	104560	Male	4.77	6.8	6.89	6.77	5.85	5.66	5.39	4.89	5.68	4	5.22	2.22	3.36	1.43	7.93	4.8	1.75	1.32	1.7	1.19	1.72	1.29	1.57	1.16	1.08	1.26	4.84	7.1	6.62	6.77	5.97	5.83	5.15	4.66	5.69	3.98	4.98	2.22	3.61	1.47	7.88	4.83	1.65	1.22	1.64	1.19	1.76
MVZ	114898	Male	5.19	7.44	6.42	6.38	6.4	5.47	5.35	4.46	5.41	3.93	5.02	2.04	2.91	1.42	8.43	4.64	1.4	1.11	1.51	1.08	1.66	1.11	1.57	1.06			5.31	7.58	6.51	6.31	5.79	5.49	5.23	4.54	5.77	4.03	5.47	2.17	2.83	1.19	8.54	4.37	1.34	1.12	1.57	1.13	1.87
MVZ	114900	Male	4.82	7.47	6.37	6.43	6.12	5.43	5.29	4.5	5.35	4.27	4.74	1.8	3.05	1.24	7.6	4.49	1.44	1.04	1.5	1.07	1.57	1.15	1.52	1.02			4.75	7.05	6.41	6.51	5.97	5.48	5.32	4.53	5.04	4.18	4.98	1.93	2.96	1.34	7.43	4.52	1.22	1.02	1.59	1.16
MVZ	114908	Male	4.44	6.29	6.57	6.29	6.18	5.6	5.57	4.71	5.16	3.61	4.98	2.18	2.62	1.41	7.34	4.6	1.45	1.16	1.63	1.09	1.58	1.13	1.51	1.12			4.61	6.57	6.67	6.19	6.37	5.62	5.37	4.67	5.41	3.66	4.6	2.06			7.75	4.73	1.43	1.07	1.62	1.1
MVZ	135046	Male	5.31	7.12	6.48	6.02	6.05	5.44	5.58	4.57	5.41	3.5	5.18	1.95	3.34	1.34	6.61	3.75	1.61	1.16	1.65	1.12	1.59	1.09	1.35	1.17	0.94	1.12	5.19	7.11	6.43	6.01	5.85	5.52	5.53	4.61	5.35	3.49	4.97	2.06	3.55	1.43	6.8	3.67	1.73	1.27	1.73	1.26	1.65
MVZ	218246	Male	5.21	6.77	6.96	6.1	5.97	6.45	5.41	4.77	5.44	3.51	5.26	2.14	3.16	1.37	6.81	4.06	1.66	1.12	1.74	1.24	1.68	1.27	1.48	1.18	1.01	1.21	5.31	7.22	6.59	6.62	5.83	5.46	5.39	4.65	5.47	3.51	5.27	2.05	3.3	1.37	6.65	4.18	1.69	1.33	1.76	1.18	1.76
MVZ	31840	Male	4.32	6.46	6.17	5.83	5.92	5.05	5.05	4.33	5.08	3.2	4.81	1.96	2.71	1.26	4.96	2.69	1.4	1.04	1.47	1.11	1.58	1.15	1.39	1.02			4.61	6.41	6.42	5.88	5.85	5.13	4.92	4.35	5.03	3.24	4.69	1.91	2.44	1.2	4.54	2.72	1.33	1.15	1.56	1.16	1.62
MVZ	47148	Male	4.95	6.98	6.49	6.66	6.13	5.83	5.5	4.71	5.51	3.44	5.37	2.03	3.06	1.34	8.47	5.01	1.6	1.11	1.54	1.17	1.28	1.21	1.46	1.18	0.9	1.1	5.07	6.56	6.6	6.67	6	5.85	5.29	4.81	5.61	3.63	5.28	1.93	3.05	1.44	8.26	4.93	1.56	1.29	1.65	1.27
MVZ	52066	Male	5.26	8.13	6.94	6.35	5.78	5.35	5.45	4.38	5.62	3.87	5.21	1.93	3.31	1.28	7.24	4.24	1.65	1.16	1.71	1.12	1.57	1.16	1.44	1.07	0.98	1.19	5.48	7.87	7.13	6.44	5.99	5.35	5.49	4.47	5.71	3.89	5.28	1.95	3.16	1.24	7.33	4.21	1.5	1.23	1.65	1.21	1.61
MVZ	80746	Male	5.04	7.13	6.51	5.67	5.47	4.88	4.85	4.14	5.39	3.45	5.46	1.82	2.99	1.17	6.79	3.82	1.39	1.04	1.55	1.08	1.4	1.08	1.29	1.04	0.85	1.05	5.2	7.2	6.53	5.92	5.66	5.05	4.86	4.17	5.18	3.33	4.86	1.96	2.58	1.18		3.71	1.33	1.16	1.53	1.13	1.61
MVZ	90635	Male	5.22	7.08	6.62	6.22	6.01	5.5	5.2	4.52	5.18	3.81	5.31	1.93	2.93	1.25	6.93	4.01	1.63	1.13	1.54	1.18		1.21	1.56	1.09			5.52	7.32	6.76	6.15	6.16	5.54	5.18	4.6	5.81	4.01	5.27	1.98	3.08	1.42	7.05	4.12	1.47	1.25	1.93	1.33	1.86
MVZ	95375	Male	4.88	7.11	6.74	6.55	6.29	5.94	5.15	4.73	5.35	3.52	5.28	1.86	3.11	1.32	7.12	3.93	1.46	1.07	1.58	1.18	1.55	1.14	1.31	1.07	0.91	1.07	5.22	7.32	6.81	6.68	5.98	5.96	5.29	4.76	5.58	3.77	5.2	1.99	2.95	1.26	7.48	3.92	1.43	1.23	1.63	1.21	1.55
[truncated: 53 more columns]

## Sheet: Odocoileus hemionus
Museum	Museum ID	Sex	XLM3L	XLM3W	XLM2L	XLM2W	XLM1L	XLM1W	XLP4L	XLP4W	XLP3L	XLP3W	XLP2L	XLP2W	XRM3L	XRM3W	XRM2L	XRM2W	XRM1L	XRM1W	XRP4L	XRP4W	XRP3L	XRP3W	XRP2L	XRP2W	DLM3L	DLM3W	DLM2L	DLM2W	DLM1L	DLM1W	DLP4L	DLP4W	DLP3L	DLP3W	DLP2L	DLP2W	DLCL	DLCW	DLI3L	DLI3W	DLI2L	DLI2W	DLI1L	DLI1W	DRM3L	DRM3W	DRM2L
MVZ	106170	Female	14.91	15.3567	15.83	15.8467	14.83	14.93	10.6233	12.2533	10.7867	11.56	11.6967	9.67	15.05	15.0167	16.0333	16.2633	14.5167	14.4967	10.3767	12.1	11.4233	11.38	11.6533	9.89667	18.9333	9.21333	14.5833	9.91667	14.4133	9.64667	12.5533	7.76333	11.39	7.52333	8.88667	5.42333	3.49333	4.14333	3.27333	4.27667	5.20667	4.81333	5.76333	5.18667	19.23	9.06667	14.8133
MVZ	106168	Female	15.2667	14.9767	16.12	15.38	15.1767	14.28	10.66	12.4967	10.29	11.5867	10.1	9.42667	15.22	14.75	16.0133	15.4867	15.02	14.14	10.6833	12.0933	10.16	11.8767	10.2467	9.30333	19.0267	10.05	16.0367	11.09	15.58	9.79667	12.98	8.69	11.74	6.77			3.56667	4.37667	3.85333	4.61	5.62	5.09333	8.05333	5.19667	18.51	10.1767	16.2233
MVZ	106470	Female	15.42	17.3933	15.2267	18.3367	15.1433	17.44	11.1567	14.87	10.9867	12.8567	12.45	11.1333	15.4167	17.4567	15.09	18.52	15.2633	17.7667	10.7433	15.0267	10.4133	12.65	12.38	11.7233	20.1	10.5133	15.19	11.3033	13.8533	9.67667	13.0667	8.84333	11.35	7.27	8.32667	5.2	3.49333	4.18	3.44333	4.47	4.17333	4.84667	5.2	5.03	19.81	10.89	15.2033
MVZ	106473	Female	14.92	16.4367	16.43	17.1267	15.1667	15.2567	10.99	13.0633	10.7367	12.59	10.8367	10.69	15.0033	16.1033	16.7033	16.9633	15.6433	15.2533	11.0233	12.8733	10.64	12.4767	10.99	10.3867	19.0333	9.97333	16.24	11.07	14.4867	9.44667	13.1167	8.90667	12.2133	7.88333	9.63667	5.50333	3.63333	4.09333	3.64667	4.47	5.06333	4.71333	6.13	4.92667	19.2467	10.1233	16.4767
MVZ	106475	Female	15.2033	15.7433	15.14	16.9867	13.8067	14.9833	10.5267	13.16	10.8133	11.4767	11.0533	10.8133	15.1867	15.8433	15.2833	17.0133	13.7367	14.7	10.3367	13.3267	9.93333	11.7867	10.97	10.5833	20.23	9.51	15.0933	10.4533	13.1267	8.86667	12.5067	8.16667	11.6933	6.94333	9.46333	5.61667	3.71	4.63	3.64667	4.44333	4.97667	5.08667	6.37333	4.86667	19.2733	9.22667	14.9867
MVZ	106477	Female	14.8867	15.1833	15.92	16.2767	15.7367	14.7033	10.43	12.42	10.3067	11.8967	11.0167	9.11333	15.43	15.1267	15.21	16.16	14.8033	14.7433	10.7433	12.64	11.0367	11.3967	11.1333	9.61	18.5933	9.46667	15.0133	9.87333	14.5433	9.04	11.7667	7.94333	11.6133	7.25	320.163	5.13333	3.17667	4.25333	3.36333	4.21	4.47	4.27	5.63667	4.51	18.5867	9.37333	14.6667
MVZ	106478	Female	16.8333	14.9667	18.7433	16.2333	16.62	14.6833	11.5467	12.1467	12.3567	11.44	12.8733	9.65	15.92	15.13	18.2167	16.5367	16.6533	14.7433	10.8733	12.05	11.8567	11.58	12.6	9.58667	20.87	9.98333	17.2033	10.5733	15.6067	9.07667	12.7367	7.67	12.3067	7.61333	10.08	4.63667	3.97667	4.23333	4.15333	4.23	5.71	4.69	7.56333	5.14	20.3967	10.0367	17.04
MVZ	106459	Female	15.4233	14.8367	16.4667	16.0167	15.32	15.1033	12.4	12.46	11.7333	11.0233	11.9067	10.5933	15.42	15.02	16.7933	15.8467	15.5367	15.1967	11.0733	12.3933	11.36	11.9333	11.3833	10.1667	19.57	9.40333	16.8133	10.7167	14.8533	9.35	12.7567	7.96	11.8667	7.33333	9.48	5.99667	3.62667	4.16667	3.81667	4.23	5.65	4.88667	7.04667	5.09	18.6867	9.28667	17.1933
MVZ	106461	Female	15.6733	15.62	16.6833	16.2767	16.3933	14.7067	11.61	12.9367	11.12	12.15	11.3567	10.24	15.6167	15.5033	16.76	16.06	16.45	14.9867	10.95		11.18	12.6033	11.7133	10.48	19.79	10.2767	16.5433	10.8033	15.37	9.34667	13.9333	8.74333	12.7967	7.20333	10.14	5.88333	3.50333	4.45667	3.80333	4.40667	5.63	5.22	7.3	5.39667	19.96	10.0167	16.8333
MVZ	106463	Female	15.2	14.5167	16.9533	16.0833	14.7467	14.4033	10.76	12.44	10.8333	11.74	11.31	10.16	14.9467	14.4867	16.9	15.9733	14.94	14.26	10.69	12.3067	10.8033	11.7367	11.02	9.92667	19.6633	9.8	16.0433	10.5933	13.9	9.24667	12.3967	8.77	11.6833	7.33333	10.0767	6.30333	3.8	4.26333	3.92	4.53667	4.61333	5.21667	6.89333	5.08333	19.46	9.79	16.5567
MVZ	106465	Female	15.5933	14.9433	16.3533	16.1033	15.5033	14.3367	11.46	12.3633	11.8467	11.1667	11.74	9.38333	15.66	15.02	16.4633	15.7	15.3267	14.0833	11.3533	11.9567	11.7267	11.1133	12.0067	9.46333	19.1067	9.56667	16.0233	10.4933	14.15	9.04333	11.73	7.53333	11.96	6.62	9.91333	5.78	3.82333	3.94667	3.53667	4.00333	4.58	4.46	5.48	4.72333	19.23	9.43667	15.86
MVZ	106467	Female	16.0867	16.35	15.7033	17.3	14.7367	15.7	10.4667	13.5167	10.1033	12.5667	11.59	10.9	16.0333	16.2533	15.69	17.3067	14.2867	15.5667	10.2467	13.8267	10.9133	12.45	12.1633	11.23	21.0167	9.64667	15.3267	10.4167	13.8133	9.06333	13.0933	7.94	11.4333	7.37	9.20333	5.64667	3.61667	4.30333	3.59667	4.45667	4.58333	5.12667	5.57	5.37	20.54	9.8	15.1133
MVZ	106468	Female	15.09	14.9133	16.43	15.81	14.4067	13.88	10.07	12.5933	10.9667	11.9333	10.8467	10.42	15.4733	14.7867	16.3	16.1367	14.5	13.8567	9.79667	12.5567	10.68	11.98	11.1133	10.3933	19.0233	9.74	15.7567	10.12	13.7433	8.54667	11.97	8.24333	11.3967	7.74333	9.47	6.11	3.56667	4.11	3.50333	4.39	5.16	5.02	6.8	5.31	18.7667	9.7	15.3267
MVZ	106450	Female	15.4467	15.8267	15.7	17.3667	14.4167	15.2233	11.6	14.3133	11.69	12.9733	12.71	11.3433	15.4067	15.8633	16.0533	17.1733	14.7533	15.3233	11.69	14.0667	11.45	12.8567	12.29	11.1833	20.2167	10.2	15.9367	10.7767	14.23	9.48667	13.5167	8.52667	12.4667	8.26667	10.06	6.69333	3.56	4.53	3.52667	4.65333	4.87333	4.95333	5.80333	5.08333	19.7033	10.26	15.9633
MVZ	106451	Female	16.0767	15.31	16.8167	16.6033	16.2133	15.5533	11.69	13.7367	11.1267	12.7133	11.72	10.6733	16.61	15.2567	16.7267	16.4633	16.33	15.5767	11.63	13.5267	11.3233	12.6867	11.2233	10.8133	19.93	9.76667	16.3733	10.6567	15.2967	9.36333	12.77	8.53	11.65	7.77667	9.46333	5.74	3.30333	4.04		4.87	4.82333	5.03667	6.89	5.30667	19.7733	10.0467	15.9667
MVZ	106452	Female	15.4933	14.8733	16.0633	15.9233	15.2667	14.5267	10.3367	12.1733	10.0333	10.96	10.4567	9.01333	15.5533	14.8633	16.2233	16.19	15.4433	14.48	10.2533	12.2567	9.94	11.03	10.4533	9.33	19.47	9.67	15.3833	9.71	14.3933	8.61	12.09	7.64667	11.56	6.65333	8.67667	5.17	3.48333	3.95333	3.92	4.17667	5.19333	4.93	6.86333	5.06	18.92	9.69	15.5733
MVZ	106454	Female	15.43	15.7533	16.53	17.01	15.0567	14.7533	11.4733	13.2533	11.7267	12.59	11.54	10.66	15.1833	15.9933	16.4167	16.79	14.6167	14.75	11.7067	13.0367	11.3533	12.2867	11.08	10.8133	20.54	10.16	16.0033	11.0833	14.2867	9.60667	12.9167	9.11667	12	7.47667	10.2533	6.59333	3.76333	4.28			4.46333	5.05667	5.39333	5.17667	20.4133	9.96333	16.1433
MVZ	106455	Female	15.2767	15.5133	16.01	15.96	14.4233	14.6267	11.3233	12.8733	11.38	11.8667	11.5067	9.87333	15.6433	15.4667	15.9067	16.16	14.8133	14.4767	11.03	12.81	11.1533	12.16	11.53	9.89	18.2167	9.30667	15.5333	10.5567	13.6867	8.57667	12.1567	8.52333	11.1667	7.05667	7.79667	4.5	3.54667	3.89	3.09333	3.93667	4.31	4.40667	5.87333	4.98	18.48	9.43667	15.4967
MVZ	106456	Female	16.6967	16.49	17.13	16.99	15.7967	15.29	11.2533	13.5667	12.5667	12.7633	13.1433	11.48	16.69	16.5567	16.99	17.0833	15.61	15.2933	11.0567	13.8467	12.1167	13.0833	13.0767	11.79	21.46	10.6	16.4433	10.57	14.24	9.18	13.3067	9.04667	12.08	7.67667	9.74667	6.44667	3.72333	4.37	3.74333	4.63	4.63333	4.97333	6.37333	5.52667	21.1433	10.5733	16.1767
MVZ	106458	Female	15.7667	14.41	16.5467	15.3333	15.2733	14.6833	11.1067	12.1933	10.86	11.5833	11.0933	10.4467	15.62	14.37	16.36	15.0367	15.1067	14.5067	10.9567	12.1867	10.73	11.62	10.8567	10.1733	18.5467	8.71667	16.7033	9.72	14.0167	8.95	12.0333	7.89	11.2033	7.03667	8.95	6.51	3.44	3.85333	3.68667	4.29333	4.81667	4.95667	5.89667	5.31333	18.7267	8.75667	16.0167
MVZ	106445	Female	16.0067	15.55	16.15	16.6467	14.5667	14.9333	10.7667	13.7067	10.22	12.21	11.2667	10.5733	16.1633	15.8167	16.01	16.2367	14.82	14.62	10.7433	13.6967	10.51	12.1467	11.22	10.91	21.64	10.05	15.9467	10.6067	13.5833	9.26333	13.05	8.89333	11.42	7.92	9.76667	5.74	4.05	4.06667	3.97333	4.42	4.87667	4.91	5.79	5.10667	21.3833	10.0633	15.7567
MVZ	106446	Female	16.1667	16.1733	16.77	16.7667	16.1967	15.3167	11.9033	13.63	12.28	11.94	12.7933	10.2367	16.16	16.27	17.03	16.7767	16.1633	15.25	12.0767	13.6367	11.6867	12.02	12.78	9.94333	20.2033	9.64	16.23	10.2567	14.5933	9.22667	13.7333	9.21667	12.6833	7.42667	9.51333	5.47667	3.68	4.405	3.62	4.79	5.10333	5.02333	7.55667	5.34	20.1467	9.89	16.3033
MVZ	106447	Female	15.6233	15.38	15.78	15.7	14.7167	15.0833	11.3433	12.8133	10.4267	11.2467	11.1433	9.42	15.74	15.12	15.7967	15.5767	14.2367	15.07	11.2933	12.99	10.4133	11.25	10.8733	9.88	20.0967	9.83667	16.1333	10.41	14.31	9.33	14.02	9.33667	11.2667	6.68333	8.22333	4.94	4.06	4.13	4.42667	4.7	5.22667	4.94333	6.47667	5.15	20.1967	9.83333	15.82
MVZ	106448	Female	15.3267	15.44	16.3833	15.8967	15.2367	14.41	10.8433	12.6867	10.69	11.47	11.9033	9.95	15.45	15.4767	16.4033	15.7967	15.5633	14.4733	10.6133	12.77	10.76	11.4133	11.65	10	20.52	10.4033	16.4733	10.7267	14.2267	8.85667	12.9767	9.28333	12.2533	7.89	10.9333	6.55667	3.63667	4.13	3.72667	4.21	5.06333	4.82333	8.07667	5.34333	20.2333	10.2267	16.23
MVZ	105684	Female	14.9733	14.7533	16.01	15.3033	15.5233	13.9733	11.42	12.1467	10.9667	11.6833	11.5767	9.39333	14.92	14.5333	16.24	15.4033	16.0067	13.8733	10.7867	12.1967	11.3233	11.7433	12.0833	9.38667	19.9	9.6	15.5733	10.25	14.4933	9.13	13.0833	7.96667	12.35	8.03667	8.78	5.12	3.78667	4.16667	3.64	4.53667	4.74333	5.12333	6.90667	5.19	19.7867	9.44333	15.4733
MVZ	106479	Female	13.88	14.2967	15.9567	15.2267	14.64	13.7167	10.33	11.33	10.6867	11.0433	10.3667	9.39	14.3033	14.4633	15.8233	15.0933	14.55	13.5167	10.43	11.5	10.38	11.0133	10.24	9.82	18.5267	9.83	16.2433	10.8033	14.3633	9.42333	12.5967	8.31333	11.3767	6.69333	9.64667	6.18667	3.69	4.1	3.42	4.18	5.23667	4.74667	6.92	5.21	18.53	9.89333	15.9067
MVZ	106481	Female	14.2333	14.64	15.7333	15.9433	14.47	14.8067	10	12.64	9.53333	11.4833	10.08	10.0367	14.3833	14.7267	15.4833	15.8633	14.2867	14.9533	9.81333	12.6367	9.85667	11.4367	10.2733	10.2	18.3833	8.62667	15.1	9.65	13.66	8.74333	11.6667	7.76333	10.99	7.28333	8.65333	6.42	3.11333	3.89333	3.23667	4.02667	4.77333	4.82	6.32	5.18333	18.5167	8.84	15.07
MVZ	106482	Female	15.8	16.01	15.8767	16.08	16.2833	16.3767	10.7767	13.6	11.31	12.3333	12.3233	9.49333	15.2767	15.7733	15.41	16.4033	16.2267	16.9133	10.2667	11.5167	10.94	12.3267	12.71	10.01	20.4633	10.1	16.3567	10.88	15.87	9.67	11.7267	7.75667	12.5167	7.10667	9.37333	5.32333	3.56667	4.30333	3.47333	4.62333	4.76333	4.94667	6.24333	5.33333	20.41	9.87667	16.1233
MVZ	106486	Female	15.5033	15.9767	15.6133	16.74	14.7767	15.2833	11.5667	13.3567	11.8233	13.01	12.2833	11.39	15.61	15.9733	16.0633	16.5667	15.1867	15.4667	11.75	12.9967	11.7367	12.7733	11.99	11.5733	19.3633	9.37333	15.1033	10.97	13.75	10.01	12.2933	8.79667	11.9167	7.66667	9.86	5.88			3.94	4.76	4.84333	5.22	5.74333	5.30333	18.34	9.59333	14.97
MVZ	106488	Female	15.7394	15.6544	16.1644	17.1022	15.0972	15.5419	11.1193	13.3128	11.5491	12.3504	12.4328	10.477	15.0365	15.6378	15.7507	16.8419	14.273	15.4439	10.862	13.3515	10.8857	12.2131	12.6148	10.523	19.9844	9.51111	15.5583	10.6972	13.8567	9.75056	12.7417	8.53222	11.72	7.74444	10.2883	5.78833	3.725	4.74667	3.42722	4.59389	4.36722	5.19	5.75167	4.97389	19.4389	9.49222	15.58
MVZ	35326	Female	14.8533	14.7333	15.29	15.21	14.0333	14.2	10.72	13.0933	10.5333	11.6967	10.7467	10.2767	15.1067	14.9167	15.1767	15.18	13.7567	13.93	10.4033	13.29	10.63	11.7267	10.96	10.86	19.88	10.2767	15.2733	10.0067	14.1667	9.32667	12.4433	8.23	12.7967	7.87667	9.48333	6.14667	3.92	4.33667	4.34	4.46333	5.69	4.93667	6.33667	5.11333	20.42	10.2767	15.3633
MVZ	68714	Female	17.5967	17.5133	17.8167	18.14	15.8633	14.9567	12.8567	13.9433	11.5633	12.7733	11.9667	10.5567	17.6133	17.2033	17.9	17.9333	15.9567	14.9433	13.2	13.9467	11.3733	12.6167	12.0133	10.5867	22.5933	10.5333	17.5133	10.4167	14.3233	8.49333	14.2233	8.93333	12.9133	7.72	10.1567	5.80667		4.015	3.93	4.60333	5.57	5.37667	6.36	5.43	22.2733	10.1333	16.7567
MVZ	104864	Female	16.96	17.3633	16.7667	17.5567	15.31	15.2	12.1933	13.5967	11.92	12.8133	12.28	10.96	16.6767	17.09	16.7	17.2167	14.8033	15.28	12.1567	13.6833	11.81	12.8667	12.6433	11.5	21.2933	10.8967	16.31	10.9	14.5933	8.98667	12.7767	8.52333	12.2833	8.46667	7.4	6.63333	3.83	4.18	4.08333	4.29667		5.13	22.9	5.12667	21.0833	10.93	16.35
MVZ	49458	Female	15.6333	15.63	16.5133	17.1067	14.6867	14.4733	10.6433	13.4767	10.2567	12.55	10.03	9.44333	15.97	15.95	16.33	17.1	14.8967	14.8333	10.57	13.56	9.93667	12.8767	9.59	9.53333	17.4933	10.1967	15.27	11	14.1533	9.42	12.6067	8.71	11.13	7.41667	8.79	5.36667	3.86	4.28	4.10333	4.64333	5.52333	5.17333	7.46	5.64	17.8433	10.4967	15.2233
MVZ	74295	Female	15.6967	16.0267	16.9233	16.85	15.4767	14.9067	10.7733	13.54	10.65	12.36	9.35333	9.76333	15.76	15.87	16.76	16.5367	15.69	14.9167	10.83	13.4133	10.62	12.4033	9.46	9.97667	19.7567	10.3467	16.91	10.8	14.9233	9.46333	12.0833	9.12	11.2433	7.47	9.95667	6.21667	3.94667	4.23667		4.695	5.83667	5.21333	7.91	5.47667	19.36	10.44	16.4967
MVZ	105681	Female	16.05	15.6952	16.1037	16.6981	15.3504	15.5778	11.1167	13.3837	11.7663	12.553	11.7352	10.997	15.0826	15.95	16.0167	16.6	15.1026	15.4215	11.1848	13.3507	11.5911	12.6015	11.4748	10.8319	21.1011	10.3	16.52	11.33	15.7078	10.4311	13.3256	8.54222	11.8711	7.42	9.67778	5.75111			3.67111	4.32667	5.39222	4.99444	7.40889	5.4	21.0511	10.2889	16.4778
MVZ	106489	Female	16.5311	16.35	16.473	17.4367	15.4889	15.8256	11.2656	12.8911	11.6004	11.8244	12.6196	10.2981	16.0626	16.2804	16.313	17.1159	15.513	15.6711	11.2215		11.4144	11.8611	12.6119	10.1074	22.1211	10.2456	16.2211	11.0467	13.9422	9.66333	12.5733	8.60667	11.8744	7.46	10.35	6.15222	3.76889	4	3.68333	4.24333	5.20667	4.78333	5.30889	4.69889	21.7144	10.28	15.98
MVZ	106480	Female	14.88	14.5807	15.3526	15.1596	14.3507	14.153	10.9341	12.4815	10.9419	11.3893	10.9189	9.84519	14.4859	14.4881	15.2044	15.1996	14.373	14.1689	10.8085	12.4481	10.9552	11.4593	10.7948	9.82	17.3089	8.79	15.0656	9.81111	14.1611	8.45333	12.4967	7.78222	11.3378	6.57556	9.34111	5.58556	3.20111	4.04333			5.91	4.82778	7.48444	5.03333	17.2956	8.58444	15.2078
MVZ	106484	Female	15.3978	15.2015	15.8704	16.2811	14.3274	14.587	10.8089	12.7904	10.8893	11.9148	10.3844	9.57667	14.8933	15.4637	15.8141	15.9619	14.4674	14.2552	10.4359	12.6956	10.8456	11.6285	10.5474	9.69333	19.1278	9.92778	15.1633	10.4322	13.1944	9.36778	12.2033	7.94111	10.9456	6.67667	7.77667	5.35556	3.38444	3.82444	3.51556	3.88667	4.90444	4.55222	6.39222	4.83667	18.6156	9.79333	15.0056
MVZ	39898	Male	15.315	15.875	16.265	16.17	15.705	14.575	11.02	13.035	10.92	12.02	11.215	10.19	15.495	15.455	16.25	15.455	15.41	14.465	11.215	13.25	11.115	12.56	11.02	10.53	19.885	10.6	16.335	10.69	15.23	9.14	13.66	8.225	13.145	8.515	9.35	5.915	3.755	4.14	4.245	4.5	5.35	5.015	7.25	5.325	19.88	10.645	16.135
MVZ	54969	Male	15.125	14.845	16.96	16.255	16.94	14.905	10.78	12.605	11.245	11.805	11.145	9.395	15.205	14.615	17.02	16.17	17.095	14.91	10.76	12.635	11.11	11.82	11.56	9.265	19.39	10.73	16.625	10.595	15.15	9.465	13.195	8.07	12.425	7.09	10.455	6.585					5.46	4.63	7.15	5.3	19.12	10.185	16.515
MVZ	39900	Male	14.94	14.475	16.035	15.18	15.345	14	11.11	12.575	10.665	11.155	10.71	8.945	14.985	14.495	16.115	15.04	15.28	13.97	10.995	12.385	10.54	10.99	10.485	8.94	18.875	9.175	15.925	9.695	15.025	8.785	12.92	8.415	11.895	6.505	9.21	5.525	3.53	3.93	3.73	4.01	4.99	4.855	6.605	4.965	18.7	8.98	16.155
MVZ	54964	Male	15.53	15.54	17.47	16.745	16.05	14.54	11.46	13.105	11.765	11.94	11.595	10.14	15.75	15.475	17.155	16.645	16.055	14.37	11.45	13.395	11.305	12.01	11.375	10.445	20.485	10.335	17.035	11.285	14.905	9.355	13.48	8.795	12.085	7.275					3.455	4.35	5.55	4.835	7.74	5.3	19.7	10.3	16.63
MVZ	54965	Male	14.86	14.745	16.385	15.3	15.375	14.59	10.475	11.24	11.125	10.89	10.695	8.76	15.325	14.8	16.42	15.53	15.32	14.575	10.325	11.695	11.03	11	11.005	8.885	19.73	9.9	15.32	10.56	14.3	9.42	11.81	8.005	11.34	7.255	9.385	5.815	3.645	4.225	3.53	4.135	5.45	4.61			19.545	10	15.26
MVZ	65533	Male	17.1	16.87	17.335	17.39	15.91	15.155	12.31	13.285	11.8	12.405	12.525	10.355	16.665	16.655	17.385	17.48	15.985	15.18	11.905	13.4	12.035	12.555	12.54	10.77	21.895	11.35	17.53	11.705	16	10.055	13.765	9.07	12.3	7.675	10.065	5.325					5.08	5.21	6.77	5.615	21.68	11.435	17.435
MVZ	65242	Male	13.97	13.865	14.54	14.15	13.35	13.405	9.72	11.65	9.325	10.64	9.06	8.59	14.15	13.705	14.54	13.965	13.15	13.35	9.965	11.665	9.205	10.635	9.325	8.665	17.2	9.505	13.935	9.66	12.825	8.405	10.595	7.73	10.345	6.165	6.645	3.94			3.11	3.755	4.36	4.125	5.94	4.215	17.13	9.465	13.9
MVZ	39896	Male	15.515	14.58	16.485	14.845	15.115	12.72	10.15	11.54	10.615	10.905	11.06	9.08	15.465	14.545	16.535	14.92	15.245	12.83	10.17	11.44	11.04	11.2	11.485	9.02	20.53	9.685	15.53	9.445	14.165	8.48	12.58	7.765	11.69	6.59	9.955	5.645	3.98	3.765	4.33	4.145	5.975	4.655	7.865	4.69	20.785	9.725	15.7
MVZ	54968	Male	17.86	17.41	17.995	17.33	16.73	15.81	12.055	13.45	11.975	13.04	12.33	11.195	17.94	17.52	17.555	17.555	16.475	15.86	11.665	14.065	11.825	12.83	11.755	10.915	23.645	10.92	19.105	11.435	15.775	9.725	14.325	9.675	12.76	7.985	10.16	6.3	4.06	4.47	4.345	4.85	5.615	5.185			22.845	10.995	19.095
MVZ	54972	Male	16.39	16.86	17.5	17.75	15.705	15.655	11.84	14.285	11.89	13.42	11.265	11.705	16.44	16.9	17.5	17.825	15.965	15.84	11.715	14.21	11.435	13.445	11.295	11.705			17.095	10.92	14.995	9.5	14.015	8.705	12.58	7.885	10.68	6.42	3.405	4.195	3.49	4.845	4.63	5.155			20.14	9.77	17.24
MVZ	54970	Male	16.085	16.46	17.81	17.445	16.52	15.16	11.615	13.26	11.75	11.85	11.405	9.455	16.18	16.38	17.735	17.25	16.31	14.84	11.5	13.185	10.925	11.8	11.605	9.62	20.39	10.37	16.785	10.8	14.71	9.48	13.61	8.45	12.655	7.875			3.905	3.98		4.29		4.95	7.95	5.065	19.72	10.28	16.44
MVZ	41461	Male	16.545	17.39	16.715	17.38	14.905	15.73	12.29	14.34	12.13	13.81	12.41	11.94	16.225	17.22	16.735	17.195	15.085	15.47	11.775	14.39	12.25	13.62	12.405	11.64	21.755	10.785	17.27	10.97	15.1	9.35	14.63	9.36	13.52	8.715	10.145	7.165	4.14	4.42		4.84	5.295	5.32		5.245	21.47	10.725	16.69
MVZ	65248	Male	15.785	16.005	16.58	17.48	16.135	15.665	11.09	13.49	10.84	12.255	10.48	11.11	15.58	15.98	16.43	17.585	15.915	15.78	11.02	13.57	10.335	12.065	10.305	10.335	20.865	10.49	16.825	10.815	14.985	9.88	13.17	8.83	12.19	7.83	9.45	6.19					4.34	4.2	7.28	5.435	20.555	10.675	16.43
MVZ	65237	Male	15.315	15.47	15.59	15.26	13.475	13.575	10.5	12.775	10.885	11.895	11.405	10.63	15.575	15.365	15.74	15.195	13.55	13.175	10.59	12.39	10.445	11.655	11.745	10.535	19.385	10.19	14.385	10.49	13.475	8.84	11.755	8.935	11.625	8.325	10.305	6.245	3.435	4.06	3.26	4.205	4.415	4.89	6.87	5.19	19.525	10.37	14.105
MVZ	65241	Male	15.365	15.125	15.13	15.275	13.55	13.685	10.22	11.92	10.87	10.5	12.28	8.93	15.545	15.16	15.185	15.19	13.555	13.47	10.44	12.195	11.225	10.67	12.19	8.845	20.28	8.625	14.22	9.375	13.36	8.435	13.025	7.42	11.49	6.685	7.34	4.325	3.34	3.725	3.2	4.19	4.1	4.87			19.685	8.895	14.415
MVZ	54973	Male	15.405	15.345	17.22	15.57	15.31	13.36	11.54	12.505	11.785	12.46	11.06	9.645	15.465	15.105	17.37	15.66	15.295	13.1	11.995	12.265	11.775	12.185			20.255	10.105	16.945	10.125	15.11	8.66	14.94	8.345	13.44	7.425			3.77	4.24	3.985	4.16					20.44	10.31	16.44
MVZ	65236	Male	17	15.225	18.66	16.06	15.81	13.79	10.665	13.615	11.58	13.305	12.595	10.37	16.605	15.14	18.7	16.305	15.765	14.065	10.635	13.445	10.6	12.78	11.655	10.605	22.55	10.945	17.795	11.68	15.16	9.325	12.935	9.115	12.35	6.86	9.945	5.84			3.79	4.445	5.645	5.145	8.155	5.5	22.61	10.89	17.695
MVZ	97225	Male	17.315	16.89	18.435	17.92	17.27	16.075	12.255	13.755	12.1	13.585	11.825	10.43	16.9	17.13	18.05	17.95	17.325	15.97	11.755	14.055	11.745	13.54	12.025	10.885	22.905	10.71	17.99	11.58	16.18	10.345	14.2	9.68	12.76	7.085	9.38	5.235	3.925	4.365	3.975	4.64	5.44	5.225	7.97	5.405	22.975	10.905	17.6
MVZ	77355	Male	14.275	13.86	15.885	15.195	14.07	13.285	10.165	11.67	10.405	11.225	10.16	9.425	14.425	13.64	15.745	15.015	13.845	13.13	10.01	11.86	9.51	11.27	10.155	9.76	18.57	9.265	15.545	9.815	13.16	8.555	11.72	8.265	10.995	6.805	9.805	5.84	3.43	4.04	3.44	4.16	4.81	4.795	5.815	5.075	18.92	9.235	15.06
MVZ	97227	Male	15.25	15.865	17.88	18.145	17.225	16.245	11.525	13.53	11.625	12.885	11.665	9.175	15.49	15.63	17.76	18.255	16.74	16.345	11.23	13.58	11.455	12.72	10.735	9.9	20.465	9.975	18.2	11.045	16.005	10.02	12.91	8.84	12.305	6.91	9.365	5.255			3.5	4.67	4.835	5.31	7.095	5.875	20.475	10.06	17.77
MVZ	97224	Male	18.23	18.07	18.86	18.69	18.115	16.505	12.515	14.49	13.16	13.23	13.26	11.475	18.205	18.26	19.045	18.695	18.225	16.725	12.485	14.35	12.97	13.315	13.325	12.355	21.835	12.24	18.14	12.25	16.725	10.68	14.745	9.84	13.24	8.31	11.75	6.755	4.125	4.81	4.465	5.185		5.84		5.905	21.505	12.395	17.8
MVZ	104868	Male	15.82	16.41	15.64	17.815	14.415	15.465	10.63	13.675	11.26	12.47	11.275	9.94	15.505	16.72	15.975	17.545	15.26	15.34	11.025	13.41	11.325	12.205	11.445	9.45	20.5	9.985	15.68	10.42	14.1	9.655	13.78	8.64	12.845	8.295	9.905	6.055	4.045	4.45	4.075	4.845	5.79	5.68	6.93	5.77	20.235	10.13	16.42
MVZ	104865	Male	15.2578	15.35	16.6514	16.9342	15.9086	15.7111	11.4247	13.3019	11.0525	12.3217	10.8125	10.275	15.2956	15.5856	16.5619	16.8708	15.6661	15.5208	11.1672	13.2961	10.9769	12.3406	10.8628	10.7292	20.2689	9.80583	16.7681	10.7386	15.5139	9.80167	12.7372	8.34667	11.2481	7.09278	8.64417	5.19139	3.98361	4.50917	3.75861	4.67333	5.65639	5.10444	7.82417	5.6175	19.8722	9.96583	16.6178
MVZ	68715	Male	16.15	17.2911	16.9692	18.4856	16.1189	17.5542	11.795	14.5264	11.6172	12.8533	12.4847	10.5672	16.0128	17.0639	16.8997	18.3975	16.2361	17.3114	11.7892	14.7689	11.2467	12.9906	12.3683	10.7058	19.2397	10.7322	17.2189	11.6981	16.045	10.2681	13.3175	9.72694	12.2394	8.38556	9.30361	5.86889	3.705	4.24528	3.72194	4.61361	5.38639	5.08056	6.48694	5.42528	19.4125	10.5256	17.5836
MVZ	104877	Male	17.075	16.915	17.245	17.995	15.425	15.935	11.85	13.275	11.58	12.66	12.98	10.71	17.235	17.31	17.57	18.2	15.34	15.645	11.64	13.65	11.685	12.595	12.255	11	21.655	10.975	17.295	11.4	14.7	9.675	13.44	9.125	12.8	7.83	10.265	6.335		4.43					6.675	5.49	21.06	10.775	16.995
MVZ	104871	Male	16.325	15.855	17.585	17.39	16.555	16.18	11.74	12.905	11.31	11.985	11.82	8.9	16.23	15.615	17.78	17.555	17.095	15.665	11.715	12.88	11.525	11.76	11.615	10	19.82	9.925	16.535	10.82	16.145	10.06	13.48	8.455	12.195	7.485	9.465	5.84	4.245	4.205	4.12	4.61					19.655	10.125	16.8
MVZ	104875	Male	16.22	16.93	17.62		15.72	16.43	12.43	14.11	12.295	13.17	11.78	10.885	16.38	16.88	17.52	17.36	15.765	15.595	12.5	13.87	12.235	13.18	11.69	10.865	22.475	10.625	17.27	11.985	14.875	9.6	13.9	7.745	12.715	8.935	10.44	6.175	4.205	4.6	4.115	4.755		5.25		5.97	21.745	10.865	17.23
MVZ	104894	Male	14.89	16.515	17.135	18.425	16.85	15.895	11.805	13.425	11.135	12.91	12.21	10.115	14.955	16.59	16.965	17.64	16.505	15.73	11.725	13.535	11.05	12.56	11.735	10.845	21.315	10.55	16.905	11.295	15.705	10.225	13.91	8.835	12.1	7.535	9.89	5.995	4.425	4.385	4.02	4.49	5.84	5.095	6.715	5.42	20.525	10.415	16.41
MVZ	104885	Male	16.49	16.205	16.635	16.98	14.63	14.48	11.94	13.655	11.17	12.52	10.36	10.445	16.12	15.56	17.43	15.265	13.725	14.16	12.19	13.435	11.27	12.3	10.08	10.63	21.92	10.47	16.95	10.62	14.21	8.95	13.515	7.805	12.49	7	8.74	5.03					5.72	4.86	6.005	4.955	20.365	9.985	16.315
MVZ	104891	Male	17.08	17.385	17.415	18.465	16.105	16.41	11.69	13.2	12.2	12.005	11.985	9.8	17.02	17.24	17.43	18.265	16.245	16.47	11.495	13.18	11.845	12.365	12.42	10.025	21.375	10.39	17.415	10.885	15.97	9.36	14.255	8.55	13.22	7.755	10.665	5.865				4.7				5.47	21.015	10.52	16.73
MVZ	104890	Male	17.25	16.68	17.625	16.79	15.98	14.61	11.705	13.87	11.715	12.825	11.88	11.475	17.045	16.44	17.575	16.755	15.91	14.625	11.75	13.9	11.84	12.73	11.13	11.105	21.11	10.84	16.9	11.5	15.295	9.815	14.065	8.755		7.305	9.79	5.29					5.29	4.775	6.575	5.035	21.285	10.895	16.205
MVZ	104889	Male	16.825	16.64	17.78	17.11	16.485	14.785	12.425	14.1	11.305	12.575	11.76	10.045	16.405	16.575	17.54	17.21	16.64	14.76	12.415	14.105	11.655	12.63	12.015	10.895	22.19	11.315	16.775	11.505	15.125	9.755	13.66	9.23	12.215	7.37	10.495	6.27			3.995	4.56		5.33	6.635	5.665	22.495	11.015	16.995
MVZ	58539	Male	16.7	15.9	16.415	16.445	15.485	14.065	12.21	13.64	11.045	12.7	12.225	11.07	16.78	16.025	16.61	16.345	15.735	14.225	12.105	13.575	11.635	12.765	11.86	12.75	21.48	10.825	17.1	11.07	14.37	8.765	13.63	9.245	13.35	8.51	10.525	6.095				4.465	5.225	4.92		5.32	21.15	10.42	16.785
MVZ	90809	Male	18.485	17.265	19.705	18.475	18.33	16.1	12.6	14.03	12.075	12.305	11.415	10.48	18.38	17.05	19.61	18.615	18.225	16.055	12.235	14.27	11.87	12.385	11.455	10.595	23.575	11.92	19.05	12.535	17.15	10.5	15.19	8.96	13.92	7.845	10.105	5.505	4.295	4.925	3.84	5.005	5.94	5.44	8.25	5.785	23.975	11.68	19.305
MVZ	104888	Male	15.235	15.385	16.48	16.495	15.84	16.73	11.045	13.56	11.59	12.26	11.08	10.63	15.015	15.37	16.3	16.495	15.58	16.6	11.16	13.26	11.43		10.64		20.185	9.335	16.695	10.16	15.235	9.66	12.91	7.845	11.66	7.25	9.82	5.795					5.01	4.735	6.255	5.18	19.585	9.275	16.005
MVZ	65244	Male	16.13	15.7863	16.1204	16.2067	14.8715	14.86	10.4641	12.5981	10.8722	12.1522	10.8248	10.3807	15.5489	15.7296	16.0904	16.1285	14.9281	14.767	10.4752	12.7407	10.7681	11.9711	10.9533	10.3322	20.8511	9.85	16.1589	10.2644	15.1011	9.25333	13.4367	8.18444	11.78	7.36222	8.92444	5.91667	3.89222	4.52444	4.81667	4.73778	5.70556	5.01667	8.03778	5.20111	20.2656	9.65444	16.5444
MVZ	65256	Male	14.6889	14.71	15.35	15.4633	13.7233	14.0122	10.9944	12.4267	10.4889	11.3433	10.7533	10.12	14.2289	14.6933	15.2644	15.6122	13.5044	14.1156	10.8222	12.4822	10.2833	11.5378	10.7178	9.95222	18.5133	8.67556	14.9756	9.60333	13.2633	8.41667	11.8167	7.12333	10.6756	6.64222	7.92111	4.75556	2.95	3.73556	2.74333	3.56444	4.3	4.07333	6.21	4.52667	18.5722	8.86333	14.7956
MVZ	84866	Male	16.6122	16.2244	17.2322	17.5811	16.08	16.3033	11.3933	12.85	11.8533	12.5667	11.8422	11.1833	15.7311	16.1433	17.1244	17.8267	15.8144	16.2122	11.3922	12.8333	11.5089	12.6378	11.53	11.2678	21.01	11.0167	17.6	11.6678	15.0667	9.8	13.4178	8.66222	13.4222	8.68556	10.0367	6.34778	4.04222	4.49556	3.91222	4.47	5.11667	5.10333	7.25111	5.60333	21.4122	11.1489	17.5022
[truncated: 17 more columns]

## Sheet: Ursus americanus
Museum	Museum ID	Sex	XLM2L	XLM2W	XLM1L	XLM1W	XLP4L	XLP4W	XLP3L	XLP3W	XLP2L	XLP2W	XLP1L	XLP1W	XLCL	XLCW	XLI3L	XLI3W	XLI2L	XLI2W	XLI1L	XLI1W	XRM2L	XRM2W	XRM1L	XRM1W	XRP4L	XRP4W	XRP3L	XRP3W	XRP2L	XRP2W	XRP1L	XRP1W	XRCL	XRCW	XRI3L	XRI3W	XRI2L	XRI2W	XRI1L	XRI1W	DLM3L	DLM3W	DLM2L	DLM2W	DLM1L	DLM1W	DLP4L
MVZ	162996	Female	23.9133	12.51	15.3433	10.9633	10.3967	7.34667	5.07	4.15667					20.41	11.0933	12.0433	6.72667	4.86	6.75667	3.425	5.46667	24.5667	12.6167	15.8833	10.9633	10.2033	7.52333	5.25333	3.83333					18.9867	11.52	10.7067	6.56	4.91667	7.04	3.755	5.42	13.47	10.89	17.44	10.4967	15.8633	7.96667	8.90333
MVZ	4335	Female	22.0467	11.6067	15.4067	10.39	10.23	7.22	3.9	2.89	2.42333	2.1	4.69667	2.93	14.23	8.76333	9.23333	5.96	5	5.77333	3.96333	4.96	21.41	11.4633	15.54	10.39	10.2567	6.96333	4.21	3.01667			5.02333	3.35333	14.6533	8.99667	8.87667	5.87667	5.08	5.88333	4.39333	4.99667	13.2367	9.38667	16.2667	9.42	12.1967	7.22667	8.13667
MVZ	4371	Female	22.7333	11.7933	14.9367	10.32			4.14	2.96			4.84333	3.16667	15.3833	9.54	9.07667	5.45333	5.12667	5.5	4.17333	4.64667	23.2367	11.8	15.3567	10.32			4.16333	3.05			5.31333	3.03	14.4567	9.54667					4.15	4.4	14.7233	9.89333	16.8367	9.17	15.9333	7.69667	9.1
MVZ	80755	Female	23.0233	13.5867	15.7767	10.9867	10.7233	7.69333					5.58667	3.63	17.4933	9.94333	9.665	6.485	4.99	6.5	4.00333	5.05	23.1567	13.27	15.42	10.9867	10.92	7.88667					5.36667	3.48333	16.0333	9.92667	9.45	6.50667	5.03	6.51	3.97333	5.21	13.33	11.1433	17.52	10.26	16.6967	8.27	9.32333
MVZ	29804	Female	25.3667	13.51	16.1933	11.48	11.31	7.63333	5.04333	3.90667			5.58667	4.17333	19.11	12.2167	11.61	7.48	5.79	7.65333	4.57667	5.49667	24.35	13.52	16.09	11.48	11.1233	7.94333	5.03	3.81667			5.85	4.10667	19.77	12.4	11.0367	7.17667	5.71333	7.14667	4.71333	5.48333	15.1067	11.22	18.8267	10.76	16.7433	8.15	9.62
MVZ	12460	Female	24.7767	14.01	17.5367	11.6733	10.88	7.44	4.26333	3.11667			5.15	3.29667	14.3133	9.68	9.92667	6.35667	5.89667	6.29667	5.14667	5.16	25.1267	13.58	17.32	11.6733	10.9367	7.92667	4.1	3.26			5.15667	3.42333	13.1767	9.29667	9.10333	6.40667		5.2	5.16333	5.14667	15.46	11.8267	19.0933	11.99	17.95	9.51	9.11667
MVZ	8331	Female	25.07	14.78	18.04	12.3467	12.6633	9.26333	5.73	3.96333			5.73333	3.91333	14.92	9.87	10.2567	7.31333	6.75	7.49667			26.6967	14.89	17.9067	12.3467	12.5	9.41	5.45333	4.09667			5.70333	4.02	14.6633	10.33	9.56667	7.41333	6.55333	7.45333	5.51333	6.04	13.0333	11.0733	18.22	11.18	17.5933	8.46333	9.62
MVZ	13764	Female	25.025	13.17	16.73	11.225	11.15	7.81					5.545	3.77	14.085	9.005	8.53	5.775	6.31	4.325	5.735	3.155	25.45	13.81	16.795	11.21	11.12	8.085	5.005	3.485			5.43	3.79	13.76	9.155	8.925	5.895	6.81	4.16	5.21	3.13	12.345	10.19	18.345	10.99	17.48	6.7	8.545
MVZ	4678	Female	26.01	14.44	17.31	12.53	12.385	8.84	4.94	3.67					16.465	12.185	10.8	6.21	7.035	4.25	5.62	4.18	26.21	14.76	17.335	12.775	12.565	9.055								12.03	9.48	6.42	6.965	4.42	5.405	3.985	15.405	11.28	18.64	10.98	18.79	7.045	10.08
MVZ	163004	Female	25.03	12.765	16.09	10.86	10.855	8	4.6	3.67					15.86	10.165	11.695	5.96	6.95	4.265	5.865	4.125	24.605	12.705	16.02	11.075	11.025	8.195	4.59	3.415			5.265	4.02	16.82	9.99	11.84	6.525	7.18	4.255	5.98	4.365	15.48	11.5	18.44	10.93	17.215	6.315
MVZ	14712	Female	24.225	13.99	16.235	11.645	11.295	8.405							14.86	9.24	10.97	5.055	6.88	3.89	5.445	3.575	24.795	14.095	16.06	11.75	11.01	8.055			3.62	2.71				9.035	10.245	5.585	7.085	4.005	5.37	3.42	14.49	11.585	18.935	10.81	17.59	6.24	8.705
MVZ	68854	Female	25.45	13.725	17.25	12.065	12.25	9.05					4.565	4.055	17.32	9.89	11.445	5.23	6.815	4.035	5.295	3.91	25.515	14.05	17.485	11.745	12.355	9.245								9.875	11.505	5.56	6.86	4.125	5.465	3.665	15.455	11.25	18.965	10.51	18.3	6.86
MVZ	21399	Female	24.735	12.955	14.965	10.915	10.3	7.84	4.805	3.69			5.04	3.65	14.83	9.08	10.89	5.565	6.85	4.39	5.605	4.06	24.28	12.82	15.035	11.015	10.75	7.67	5.175	3.915			5.28	3.69	14.99	8.96	10.73	5.265	7.08	4.47	5.715	3.965	12.645	10.975	17.63	10.67	16.87	6.21	8.915
MVZ	162997	Female	24.685	12.975	15.825	11.02	11.26	8.095	5.53	4.11			5.39	4.205	16.045	10.105	10.625	5.79	7.12	4.37	5.655	3.945	25.045	12.98	16.23	10.995	11.655	8.185							17.505	10.25	10.8	5.62	7.485	4.26	5.76	4.08	14.26	11.5	17.82		17.325	6.095	9.925
MVZ	163005	Male	25.3767	13.6133	16.2467	11.34	11.81	7.97333	4.39	3.44					16.3733	10.6833	10.9133	6.47667	6.30667	6.89333	4.84667	5.76667	25.2033	13.45	16.3067	11.34	11.8333	8.33333							15.9633	10.7967	11.0133	6.52333	6.08	6.58667	5.37333	5.66	13.92	11.6467	19.5433	11.2133	17.1333	8.15667	10.0933
MVZ	4383	Male	25.53	14.57	17.28	13.05	12.27	8.67333	5.37	3.94667					17.04	11.31	10.4533	7.58	6.6	7.29	4.88667	5.59	25.0233	14.7033	17.4833	13.05	11.9133	8.90333	5.25	3.84667					15.7767	11.4567	8.865	5.955	6.42667	6.91	5.09333	5.62333	14.8	11.99	18.93	11.6633	18.0033	8.95	10.2367
MVZ	4382	Male	25.2267	14.4733	16.9933	12.5867	11.2167	8.77	6.28333	4.4					16.7667	10.5467	9.92333	7.07333	5.53667	6.59333	4.94333	5.81667	25.33	14.3933	17.22	12.5867	11.1433	8.67333	5.49667	3.85333					16.6633	10.2433	9.49667	7.13333	6.08	6.96667	4.64	5.78333	14.7367	11.69	19.33	11.9533	18.0067	9.19333	9.41
MVZ	13004	Male	28.3533	16.4533	18.3433	12.8633	12.2667	9.56	4.88333	3.90667	3.83333	3.82667	5.79333	4.42667	15.85	12.06	10.3533	7.66	5.58	6.19333	4.89333	5.62667	28.1733	16.25	18.89	12.8633	12.2267	9.71333	4.86	3.90333	4.44	3.80667	6.45	4.23667	14.355	11.75	9.35667	7.28	5.95333	6.07667	4.65333	5.44	16.8233	12.96	20.6633	13.11	19.6933	9.83333	10.0367
MVZ	117017	Male	28.3633	16.12	18.6867	13.3733	13.2267	9.23667	4.47333	3.47333			6.29	4.27667	19.41	12.0133	10.39	6.92333	5.62	6.36333	4.85333	5.64	27.98	15.7767	19.34	13.3733	12.9733	9.62	4.89	3.50333			6.23333	4.12	18.5267	11.8067	9.62	6.78	5.48	6.15	4.60667	5.68	15.16	12.4733	20.7433	12.5567	20.8567	9.47333	9.42667
MVZ	4329	Male	25.5367	14.21	16.6767	12.0933	11.1	8.76333	4.53667	3.49667	2.97333	2.29	4.81667	3.25	16.37	10.7367	9.48	6.09667	5.14667	5.98	4.52667	5	25.2133	13.9033	17.4467	12.0933	11.4167	8.88667	4.42	3.25667	2.89667	2.39	4.97667	3.35667	15.43	11.3267	8.68	6.1	5.54667	6.04333	4.34	5.16667	15.23	11.2833	18.9133	10.79	17.55	8.07333	8.24333
MVZ	4726	Male	22.7033	12.68	16.15	11.24	10.8633	7.65333	4.97	3.72			5.15	3.46333	17.8	11.3333	9.94667	6.71667	5.20667	5.88667	4.50667	5.09333	22.63	12.6733	16.58	11.24	10.81	7.45667	4.96	3.92333	2.70667	1.92667	6.09667	3.67333	17.3133	11.2233	9.42	6.93333	5.84	6.3	4.25333	5.06667	12.93	10.2833	18.54	10.9233	16.7667	8.04667	9.35667
MVZ	4336	Male	25.4033	13.0433	16.65	11.4733	11.5233	8.18333	4.86333	3.73333			5.77333	3.72	15.285	10.5933	11.7033	6.58	5.90333	6.32667	5.02	5.43667	25.4967	12.9067	16.6933	11.4733	11.3033	8.12333	4.63	3.75333			5.8	3.51	16.18	10.7967	10.95	6.79667	5.68667	6.63	4.84667	5.39	15.23	11.0667	19.2267	11.14	16.9533	8.26333	9.79
MVZ	4377	Male	24.2333	13.3733	16.4567	11.3267	10.46	8.08	4.72	3.55	3.35667	2.68667	5.36333	3.75667	17.7967	11.5133	10.47	6.91667	5.68667	6.59667	4.74	5.61667	24.4567	13.27	16.6433	11.3267	11.2033	8.24	4.42	3.39667	3.19333	2.61	5.69667	3.86	16.8667	11.6367	10.0367	7.06	6.24	6.94333	4.94667	5.74	14.3967	11.09	19.0633	11.2667		9.10333	8.50667
MVZ	50253	Male	22.8967	13.1933	17.6433	12.9167	11.85	9	3.01333	3.01333	2.82	2.66	5.43667	3.42	17.8733	10.8167	10.4467	7.71667			4.93	5.36333	23.28	13.2933	17.9367	12.9167	10.8933	8.61667	3.63333	2.98	2.77	2.475			16.72	11.5367	10.0367	7.81333	5.695	6.92667	4.60333	5.44333	13.7067	10.6733	18.39	11.4767	18.3933	9.35667	9.00333
MVZ	8323	Male	26.41	14.0867	16.86	11.5	11.8467	7.93333	5.07333	3.72667			5.36667	3.67667	15.0767	9.99	10.4533	7.56	5.71333	6.76	5.16	5.8	26.8333	14.38	17.1333	11.5	11.3867	8.43333	5.23667	3.85667			5.60333	3.82	14.3533	10.0967	9.27667	7.68	5.60333	6.65333	5.27	5.69	15.9833	12.7433	18.6267	11.5633	17.1033	8.24667	9.86667
MVZ	46627	Male	26.4367	13.7367	16.5733	11.63	11.9067	8.52	4.97667	3.43667	4.20667	2.61333	6.03667	4.05333	15.45	10.15	11.2267	6.31333	6.88	6.91333	4.94	5.81333	27.12	14.1267	16.9867	11.63	11.8367	8.2	4.77333	3.49333	4.09667	3.05333	5.5	3.76333	15.2433	10.3467	10.9833	6.32	6.40333	6.87667	5.41333	5.70667	14.6033	11.3267	19.5133	11.4867	16.9767	8.59	9.79333
MVZ	12464	Male	27.3167	14.7533	18.08	12.6733	10.97	8.41333	5.53667	3.87			5.62333	3.87333	16.7433	11.0167	10.34	7.52333	6.03333	7.17	5.43333	5.27333	26.6833	14.5767	18.5067	12.6733	10.92	8.90667	5.13667	3.89333			5.44	3.46	16.36	11.12			6.06333	6.93	5.36333	5.28333	12.87	12.5767	19.8833	11.8933	18.86	9.33
MVZ	43896	Male	25.57	15.0167	17.7133	13.18	12.3867	9.39667			4.13	3.1	5.48333	3.49	17.6967	12.5733	10.7033	7.59333	5.95	7.02	4.95	5.28667	26.2367	15.0933	17.5067	13.18	12.2867	9.62333	5.42667	3.82667	4.08333	3.06667	5.53333	3.54333	17.02	12.45	9.28	7.46	5.65	6.73333				11.0433	19.4133	12.2867		9.58667
MVZ	80754	Male	26.5967	14.2667	17.78	12.2733	11.9367	9.14667	5.28333	4.21667	3.92667	2.86667	6.47	4.17667	18.24	12.3033			6.38	7.89	5.4	6.17	25.49	14.27	17.3967	12.2733	12.0333	9.48	5.83667	4.28667	3.72333	2.77	6.02333	4.5	18.43	12.0533	10.9733	7.17333	6.36667	7.74333	5.37333	6.11667	15.51	11.96	19.4767	11.4033	18.32	8.63333	10.5333
MVZ	162986	Male	26.1	14.2933	17.03	12.0633	12.1633	8.41667	6.52667	4.82					20.3667	13.0933	12.9167	7.47	5.59333	7.56667	5.12667	5.92	26.65	14.2233	17.4533	12.0633	12.0333	8.33							22.02	13.3833	10.8833	7.32333	5.78667	7.66	5.07667	6.09333	16.3267	12.7967	19.83	11.5733	18.51	9.04	9.82933
MVZ	117016	Male	26.0533	14.1367	17.17	11.8333	11.49	8.86667	5.11333	3.54333	3.65	2.77333	5.54333	3.78	16.1067	10.6133			5.18667	6.01333	4.47667	5.01333	25.8867	14.3	16.95	11.8333	11.7067	8.98	4.94	3.39667	3.78667	2.77	5.83	3.93333	15.1667	10.61	7.98	6.7	5.42333	5.68	3.95333	5.12333	13.41	10.8333	18.77	12.0233		8.20333	9.11
MVZ	8330	Male	27.8133	15.77	19.0667	13.7133	13.7567	9.91333	5.79	4.16667			5.88333	3.89	18.13	12.17	11.89	8.54333	7.76	8.88333	6.41667	6.80667	28.54	15.88	19.26	13.7133	13.39	10.04	6.30667	4.66			5.43333	4.15	17.6867	12.15	11.5967	8.51667	7.46667	8.50333	6.33333	6.92	14.3167	11.89	20.5733	11.6533	18.7733	9.20667	10.7933
MVZ	8324	Male	27.2433	14.0867	17.36	13.0767	11.9467	8.40333	5.51	3.51333					16.5167	10.8233	10.2167	7.16	6.08	6.71667	5.08	6.00333	27.0833	13.91	17.51	13.0767	12.1067	8.91	5.32667	3.56333			5.95	3.72333	14.9467	10.59	9.41333	6.77667	6.01	6.94333	5.07333	6.01333		12.0767	21.7733	12.42	19.8633	9.82	11.6167
MVZ	120840	Male	25.68	14.45	17.525	12.275	12.045	9.08	5.51	4.365			6.17	4.315	16.355	12.11	9.915	6.515	7.395	5.29	5.47		26.395	14.665	16.97	12.385	12.675	9.565	5.38	4.35					16.205	12.08	8.6	6.215	6.97	4.655	5.495	4.01	16.13	12.09	19.345	11.77	18.655	7.295	10.295
MVZ	4723	Male	25.4	13.73	16.725	12.085	12.52	9.455	6.325	4.28	3.78	2.79	5.89	4.115		11.795	10.895	5.4	7.2	4.11	6.145	4.255	25.2	13.7	16.96	12.295	12.28	9.48	6.39	4.315						11.91	10.845	5.935	7.195	4.275	5.94	3.98	14.545	10.98	19.35	10.84	18.46	7.195	9.815
MVZ	19233	Male	27.15	14.39	17.625	12.505	12.53	9.05	5.465	4.42			5.9	4.56	13.84	9.775	9.09	6.19	8.295	4.725	5.82	4.105	27.05	14.73	17.845	12.76	12.52	8.42	5.185	4.225	2.54	2	5.875	4.085	13.435	10.875	9.69	5.965	8.365	4.39	5.8	4.19	15.555	11.68	19.54	11.465	18.6	7.62	11.075
MVZ	46660	Male	25.875	14.265	17.06	12.21	11.005	8.75							15.21	11.155	9.03	6.915	6.97	3.995			25.815	14.095	16.65	12.565	11.48	8.815							15.165	11.03	9.625	6.11	7.12	3.925			15.08	11.47	18.82	10.91	18.35	7.025	9.66
MVZ	30117	Male	25.335	14.725	17.95	12.755	12.43	8.745	4.77	4.1					16.01	11.36	10.345	6.4	7.355	4.45	5.915	4.16	25.455	14.655	17.51	12.775	11.725	9.025							17.295	11.61	10.335	6.675	7.34	4.64	5.9	4.185	14.19	11.625	19.995	11.815	19.2	7.055	10.11
MVZ	81580	Male	27.32	14.11	17.035	12.255	11.895	8.1								10.9	9.235	6.22	7.185	4.1	5.885	3.62	27.05	14.145	16.655	12.115	11.82	8.695	5.24	3.985					15.515		9.58	5.98	7.02	4.13	5.91	3.725	15.86	11.855	19.455	11.095	17.945	7.005	10.155
MVZ	81581	Male	29.18	17.22	21.1	14.89	14.475	10.17							17.735	13.475	11.06	6.515	8.175	4.595	6.58	3.94	29.815	17.5	21.575	15.025	14.035	10.415							17.825	12.95	11.8	6.405	8.025	4.64	6.725	4.275	18.495	13.165	22.285	12.865	21.38	8.75	10.495
MVZ	27993	Male	28.94	15.245	17.91	12.665	12.065	9.195	4.21	3.795					15.865	11.595	10.43	6.78			6.435	4.53	28.35	15.21	17.415	12.825	12.08	9.5	4.305	3.77					15.82	11.81	10.285	6.635	7.86	4.85	6.32	4.655	16.455	12.56	20.04	11.95	18.48	7.395	10.105
MVZ	24331	Male	23.08	13.065	16.395	10.9	10.575	8.615	4.27	3.555	2.7	2.19	4.545	3.04	12.59	8.62	7.42	5.51	5.795	3.53	5.135	3.59	23.29	13.07	16.16	11.27	10.555	8.59	4.7	3.875	3.03	2.265	5.155	3.375	13.1	9.145	8.365	5.445	5.96	3.84	5.23	3.575	12.955	10.45	17.76	10.345	17.3	6.365	8.735
MVZ	163001	Male	23.53	12.405	15.685	10.64	10.825	7.76	4.885	3.925			5.525	3.995	13.83	8.675	10.675	5.33	6.87	3.77	5.765	3.98	22.455	12.5	15.675	10.66	11.05	7.56	4.47	4.12					13.475	8.74	10.955	5.465	6.78	3.9	5.72	3.805	14.29	10.415	16.165	9.77	16.555	6.365	9.36
MVZ	116827	Male	25.57	14.72	16.69	11.89	12.05	8.79	5.64	4.45	3.88	4.46	6.045	4.535	17.025	11.395	11.785	5.85	7.375	4.275	5.62	4.365	25.7	14.73	16.755	11.95	12.235	8.975	5.51	4.165			5.805	5.105	17.1	11.71	12.395	6.26	7.16	4.25	5.64	4.225	14.19	12.47	19.575	11.24	17.835	6.885	10.23
MVZ	162991	Male	26.065	14.585	16.8	12.015	12.325	9.15							16.145	11.405	11.43	6.2	7.08	4.355	5.85	4.135	25.875	14.475	16.495	12.11	12.095	8.87					5.06	6.115	16.325	11.45	12.845	6.105	7.065	4.4	5.935	3.875	14.235	11.99	19.88	11.81	18.73	7.52
MVZ	162992	Male	26.45	14.515	17.65	12.345	12.315	10.12							19.83	12.125	12.665	7.005	8.49	4.89	6.785	4.795	26.095	14.46	17.545	12.635	12.26	9.955	5.53	4.175					19.025	12.385	13.32	6.88	8.55	4.74	6.68	4.7	16.185	12.505	19.895	11.675	18.495	7.14
MVZ	162983	Male	25.68	13.905	16.48	11.91	12.52	9.955	6.37	4.415					18.08	11.495	12.97	6.33	7.595	4.485	6.355	4.3	25.94	14.185	16.995	11.99	12.485	8.61							17.045	11.53	12.885	6.12	7.4	4.7	6.35	4.16	15.04	12.195	19.135	11.555	18.72	7.04
MVZ	4723	Male	24.315	13.8275	16.1317	12.1542	12.0225	9.415	5.99833	4.22917	3.54625	2.80917	5.77458	4.13	16.3975	11.835	9.94417	7.675	5.83167	7.07917	5.12833	6.015	25.1717	13.77	16.5017	12.2975	11.7967	9.39917	6.19	4.325	3.77	2.92	5.83	4.07	16.2692	11.7125	9.8075	7.95083	5.98333	7.07083	5.18417	5.84917	14.3196	11.0975	18.5463	10.585	18.0596	7.49542	9.44625
MVZ	19233	Male	26.6117	14.7325	16.8767	12.6433	12.0892	8.90417	5.13417	4.40583	2.42	1.99	5.5025	4.37667	13.3942	10.3158	9.07917	7.66667	6.59583	8.1825	5.49	6.04167	26.7992	14.9292	17.0133	12.6467	11.8642	8.23667	5.03667	4.14167	2.32	1.92375	5.6375	4.04417	13.68	11.0333	9.9425	7.54333	6.72833	8.3175	5.56083	5.80667	15.82	11.3925	19.03	11.3063	18.6687	8.1025	10.1396
MVZ	46660	Male	25.0717	14.5692	16.6833	12.4183	11.0533	8.71333							15.7575	11.3142	9.2	7.57833	5.84167	6.9			25.6117	14.46	16.49	12.4992	11.0442	8.74167							15.8758	10.9342	9.63667	7.56583	5.99	7.02583			14.3358	11.2304	18.0679	10.9746	18.3238	7.78875	8.95708
MVZ	30117	Male	24.5608	14.9092	17.46	13.0017	12.09	8.80083	4.54	4.15667					16.5067	11.4242	11.0208	7.645	6.045	7.27	5.34167	5.795	25.2383	14.8758	17.415	13.0442	11.6475	8.96333	4.77	4.2					16.18	11.3425	10.0308	7.34583	6.45333	7.13417	5.33333	5.6375	14.3021	11.3621	19.8121	11.8112	18.5617	7.61583	9.84
MVZ	81580	Male	26.5567	14.3983	16.3683	12.23	11.6733	8.01583	5.16	4					16.44	11.0575	9.49167	7.18083	5.31333	6.83	4.6725	5.81333	27.07	14.4783	16.0358	12.3725	11.5908	8.12667	5.07417	3.96417			5.17	3.85	16.4225	11.2892	9.7775	6.95417	5.77333	6.97	4.68417	5.72833	14.6246	11.74	18.6842	11.2325	17.8837	7.6825	9.58167
MVZ	43319	Unknown	27.09	13.9167	17.8967	12.4967	12.23	8.67	4.18	3.28333	2.77	2.72			17.625	10.92	9.89333	7.19667	6.67	7.05	5.40667	5.04667	27.1633	14.1367	18.31	12.4967	12.0667	8.81	4.57333	3.5	3.70333	2.87667			17.2	11.5733			6.24333	6.82	5.57	4.97667	16.3267	11.2933	20.1933	11.5567	18.9233	8.70667	10.32
MVZ	43321	Unknown	24.89	14.5233	16.79	11.3833	11.3367	7.68667	4.12333	2.83	1.82	1.41	4.10333	3.02	16.1667	11.3433	10.6667	7.34667	5.9	6.25667	5.15333	5.57667	24.5567	14.11	17.3767	11.3833	11.53	7.86	3.97667	2.91667			4.82333	3.2	16.55	11.3667	10.0667	7.02667	5.95667	6.32	5.24667	5.36667	14.51	10.9333	18.5867	11.3733	17.35	8.55333	8.99
MVZ	4760	Unknown	24.7333	14.4433	17.2733	12.7233	11.7267	8.44	5.57333	3.79667			5.91333	4.20667	15.09	11.01	10.01	6.72	5.98	6.21333	4.63667	5.37333	25.1033	14.6533	17.6933	12.7233	11.88	8.64333	5.22	3.55333			6.10667	4.09333	14.9167	11.0533	8.91667	6.60333	5.71667	6.17667	4.82333	5.16667	13.7467	11.5433	18.6967	12.2867	18.6533	8.67667	9.43667
MVZ	4675	Unknown	24.7233	13.47	16.5367	11.52	10.67	8.30333			4.00333	3.13	6.34	4.28	15.0133	9.56667	9.14	6.14	4.85333	5.86	4.2	5.02333	24.2967	13.3433	16.6433	11.52	10.7	8.55	5.32667	3.68	3.80667	3.05333	6.50667	4.24	14.8733	9.72	8.51667	6.04	5.08333	5.78667	4.17	5.11	14.7367	11.2	18.6467	11.3133	17.4467	8.22667	9.35333
MVZ	4765	Unknown	23.21	12.4867	15.02	10.95	10.53	7.91	4.81667	3.81			5.68	3.72	15.2067	9.96667	9.56	6.48667	5.59333	6.35333	4.79667	5.42333	22.62	12.1733	15.4633	10.95	10.8067	8.06	4.60667	3.86667			5.38	3.71667	15.0367	10.3267	8.51	6.51333	5.45667	6.41667	5.02	5.42333	13.5233	10.5767	17.8833	10.6567	16.38	8.17	9.28333
MVZ	4721	Unknown	25.65	14.0767	17.2267	12.94	11.9267	8.10667	5.29	3.57667	4.01	3.08	5.46	3.34	14.4333	9.22333	10.5733	7.14667	5.65	6.57333	4.86667	5.41333	25.7567	13.7567	17.6967	12.94	11.8	8.44667	5.34667	3.67667	3.79333	3.11	5.48	3.59333	14.4233	9.64667	10.02	7.13	5.59333	6.32333	4.93	5.27333	15.6567	11.3933	19.83	12.65	18.4367	8.8	11.01
MVZ	4716	Unknown	25.1867	14.1533	17.0867	12.2967	11.5467	8.21667	5.08333	3.67			5.95	4.22	14.4133	10.0367	10.59	7.01667	5.50333	6.34333	4.37	4.93667	25.4833	13.65	17.3233	12.2967	11.6133	8.74							14.3067	9.94333	9.96	6.94333	5.69667	6.60333	4.50667	5.08333	13.77	11.36	18.8067	11.0167	17.1333	8.36667	9.53667
MVZ	4715	Unknown	26.63	13.9733	19.4167	12.9733		9.4	7.82	4.72333	5.1	3.4	5.53	3.41333	16.29	11.1767	11.9433	7.84667	5.81	6.85667	5.00333	6.00333	25.49	13.7233	19.72	12.9733	12.8067	9.28667	7.42	4.63333	4.50667	3.29667	5.36667	3.05	16.2367	11.08	11.2667	8.12333	5.73	6.85333	5.19333	6.05333	13.5567	11.63	20.15	12.4067	19.6	10.08	10.2567
MVZ	4713	Unknown	23.03	12.8933	16.9833	11.78	11.07	7.76	5.83667	3.70667					15.7667	9.40333	9.80667	6.10667	4.94667	5.73667	3.15667	4.52667	22.9133	12.9733	16.5433	11.78	11.2733	7.89333	6.07333	4.06667					15.32	9.28	9.1	5.85	4.88	5.94	3.49667	4.62667	13.74	10.8067	17.64	10.7033	17.44	7.97333	9.47667
MVZ	4349	Unknown	24.5867	13.3867	16.6867	11.2433	11.42	6.84333	5.32667	3.51333					14.9833	9.17333	9.82667	6.06	5.31	5.83667	4.28667	4.63	24.5767	13.43	16.2867	11.2433	11.96	7.25667	4.94	3.27333					14.7667	9.24333	9.08667	6.26333	5.13333	5.88667	4.11	4.67667		10.74	19.37	11	17.8333	7.78667	9.74
MVZ	51642	Unknown	24.2433	14.5033	17.68	12.87	11.69	9.68333	5.19667	3.56333			6.62	3.64667	16.2967	10.9133	10.13	6.89667	5.35	6.92	4.47333	5.57333	24.8367	14.59	17.6167	12.87	11.6367	9.73	5.28	3.51667			6.03333	3.50333	16.6067	10.62	9.98333	6.75333	5.97667	6.76	4.69333	5.51333	13.94	11.12	18.9467	11.45	17.2067	8.6	9.77333
MVZ	51641	Unknown	23.5733	12.7167	17.0833	11.9833	11.0633	8.19	4.97667	3.48	3.91	2.77333	5.48667	3.03333	14.7767	9.66333	9.35333	6.18333	5.60333	5.61	4.42667	5.15	23.0333	12.78	17.2433	11.9833	10.9733	8.64667	5.13333	3.69667	3.84667	2.88	5.98333	3.08	14.4667	9.85	8.07333	6.23667	5.40667	5.85667	4.19	5.19667	13.1367	10.0267	17.9967	10.4467		8.35667	9.43
MVZ	51640	Unknown	24.05	14.2033	16.5933	11.44	11.0567	8.28333							15.5967	9.93333	9.57333	6.35667	5.22667	5.94667	4.49	5.03	23.6833	14.02	16.64	11.44	11.41	8.53333					5.34333	2.98667	16.2467	10.1933	9.53	6.3	5.60667	6.41667	4.63	5.75	15.79	12.52	20.58	12.4233	19.3133	9.89	10.6533
MVZ	16354	Unknown	29.13	14.8233	18.0633	12.65	12.12	9.40333	4.91667	4.09					19.5567	13.2867	13.31	7.07	6.40667	7.10333	5.06333	6.10333	28.8867	14.6233	18.0467	12.65	12.3567	9.64333	4.82	3.83	2.83667	2.12333	5.06667	3.99333	17.7767	13.1033	11.1033	7.14333	6.33667	7.27333	4.99	6.11	14.2967	11.9667	19.5367	11.92	18.4167	8.72	10.1
MVZ	43320	Unknown	22.67	12.93	15.76	11.14	11.08	7.95			3.435	2.25	5.68	3.83	12.395	9.08	6.335	5.53	5.99	3.235	5.155	3.125	22.645	13.445	15.845	11.155	11.175	7.83	4.375	3.16	3.275	2.235	5.75	3.795	12.81	9.515	6.275	5.12	5.965	3.415	5.315	3.425	12.945	10.21	17.16	9.985	16.935	6.41	7.355
MVZ	44523	Unknown	24.82	13.425	18.015	11.4	11.375	8.56	4.865	3.25			5.645	3.68	16.085	11.48	8.455	5.695	6.99	4.09	6.04	4.08	24.97	13.61	17.855	11.645	11.765	8.42	5.32	3.335			5.825	3.755	16.565	11.49	7.87	5.97	6.9	4.31	6.04	4.305	14.71	10.965	19.175	11.03	18.585	7.155	8.775
MVZ	47770	Unknown	25.89	13.47					5.175	3.93			5.73	3.8	17.455	11.51	8.405	5.695	6.65	3.825	5.625	3.795	25.12	13.445	17.255	11.195	10.92	7.755	5.065	3.92					17.425	11.355	8.6	5.365	6.6	3.8	5.585	3.905	15.635	11.025	19.35		19.2	6.63	8.605
MVZ	53391	Unknown	26.165	13.98	16.545	11.55	11.775	8.02	4.09	3.495			6.165	3.62	15.725	10.255	7.06	5.22	5.63	3.725			25.855	14.455	16.405	10.945	11.955	8.575							16.02	11.24	7.66	5.675	5.53	3.62			15.93	11.525	19.77	10.75	17.645	5.81	10.365
MVZ	53392	Unknown	23.925	13.64	16.175	11.185	11.13	7.785	3.94	2.81			4.64			11.2	8.3	5.34	6.285	3.64	5.08	3.545	24.235	13.56	16.005	11.13	10.715	7.595	4.03	3.06			5.685	3.725	14.915	11.1	8.81	5.39	6.09	3.625	5.24	3.435	14.08	10.34	19.135	10.505	17.605	6.8	8.78
MVZ	4769	Unknown	24.335	12.045	15.615	10.72	11.35	7.39	4.735	3.46	3.58	2.925	5.745	3.795	12.85	8.71	8.585	5.775	6.385	3.75	5.445	3.855	24.205	12.27	15.465	10.575	11.03	7.455	4.805	3.5	4.485	4.06	5.005	3.42	13.945	8.925	9.085	4.855	6.635	5.045	5.48	4.11	14.625	10.695	18.21	9.815	16.89	6.34	8.96
MVZ	133134	Unknown	26.2	14.475	17.035	12.3	11.365	9.42	5.06	4.11			6.07	4.65	15.5	11.745	9.395	6.375	7.175	4.195	5.995	3.935	25.88	14.575	17.05	12.35	11.31	9.95	5.06	4.155						12.08	9.76	6.115	7.24	4.025	6.005	4.18	15.43	11.64	19.43	10.955	18.245	6.775	10.23
MVZ	38314	Unknown	25.49	13.73	15.995	11.065	11.57	8.505	5.705	3.875					16.395	11.35	9.28	6.625	7.425	4.5	5.83	4.08	25.34	13.585	16.235	11.2	11.41	8.86							17.74	11.7	10.95	6.145	7.285	4.135	5.985	4.145	14.39	10.805	18.935	10.23	17.615	6.395	9.675
MVZ	4758	Unknown	21.605	11.18	15.67	10.17	10.54	7.16					5.78	3.56	12.34	7.935	6.985	4.92			5.025	3.55	22.02	12.52	15.54	10.435	10.34	7.36	4.415	3.28			5.425	3.365	11.93	8.04	7.465	4.89	6.05	3.505	5.14	3.57	12.945	10.44	16.375	9.775	16.145	6.36	8.285
MVZ	47770	Unknown	25.6492	14.0367					4.97833	3.83			5.44833	3.82417	17.1367	11.3408	8.89833	7.79083	5.88167	6.555	4.90667	5.33917	24.7808	13.9692	16.9058	11.8617	10.6083	7.73667	4.80167	3.91667					17.3075	11.32	9.40167	7.595	5.6975	6.56833	4.885	5.505	15.3854	10.8071	18.9533	10.5767	18.6829	7.58	7.95667
MVZ	53391	Unknown	25.4242	13.655	16.0683	11.5517	11.1783	8.1075	3.95083	3.4575			5.76083	3.75333	15.8542	10.5458	7.7925	6.52667	3.86333	5.68417	3.58917	4.62417	26.165	14.295	16.1567	11.9411	11.3717	8.3875							15.7508	10.8583	7.81167	6.64583	3.80083	5.56167	3.61917	4.80417	16.2879	11.335	19.5058	10.8075	16.885	6.67208	9.765
MVZ	53392	Unknown	23.3275	13.66	16.1158	11.38	10.4908	7.68833	3.80833	2.76917			4.57333	3.325	14.9825	11.13	7.935	6.38583	5.23833	5.96833	4.6975	4.99833	24.1183	13.395	16.0258	11.465	10.5458	7.63083	3.8525	3.12667			5.24667	3.73583	15.1342	11.1117	8.20333	6.04917	5.565	5.76667	4.7425	5.085	14.0417	10.1638	18.4788	10.5758	16.9054	7.34792	8.40542
MVZ	4769	Unknown	22.8058	12.4767	15.115	10.5758	11.0392	7.2725	4.03333	3.71333	3.27083	3.47333	4.9675	4.06917	13.6692	8.51	8.9675	6.72583	5.73	6.33917	4.85167	5.40667	23.2567	12.39	14.875	10.4917	11.0542	7.5125	4.06667	3.53167	4.24583	3.99	4.52083	3.54	13.81	8.83	8.95167	6.61	6.22833	6.3575	4.89667	5.35667	14.4867	10.6054	17.6479	9.93125	16.8562	6.93208	8.10889
MVZ	133134	Unknown	25.5608	14.6367	16.4908	12.6267	11.2367	9.25167	4.80125	4.195			5.59667	4.74417	18.0083	12.495	9.60167	7.79583	5.75333	7.04917	4.59417	5.84583	25.9025	14.7208	16.8075	12.6292	11.035	9.7225	4.5825	4.2225			5.8	4.68	17.8925	12.5708	9.48583	7.60833	5.59167	7.25167	4.53417	5.84583	15.0137	11.5425	19.0183	11.0142	17.9358	7.88958	10.2483
[truncated: 37 more columns]
