# Supplementary material for: Conserved and Taxon-Specific Patterns of Phenotypic Modularity in the Mammalian Dentition
Source: Integr Org Biol. 2022 Apr 28;4(1):obac017. doi: 10.1093/iob/obac017 (PMC9191923; doi:10.1093/iob/obac017)
Supplement: obac017_Supplemental_Files [file obac017_supplemental_files.zip › SUPPLEMENTARY_TABLES.xlsx]

## Sheet: Table of Contents
Supplementary Tables
S Table 1	Supplementary Table 1: Descriptive statistics for every tooth measurement
S Table 2	Supplementary Table 2: Shapiro-Wilk test overview
S Table 3	Supplementary Table 3: Average correlations
S Table 4	Supplementary Table 4: Differences in male vs. female sample correlations

## Sheet: S Table 1
Supplementary Table 1: Descriptive statistics for every tooth measurement
For each measurement, we calculated the sample size (n), minimum value (min), 1st quartile (Q1), median (median), mean (mean), 3 quartile (Q3), maximum value (max), standard deviation (sd), and tested to see if the values followed a normal distribution (isnorm) with the Shapiro-Wilk test (p<0.5 indicates distribution is not normal). For each species, the table from left to right shows: left maxil…
Canis latrans
	XLM2L	XLM2W	XLM1L	XLM1W	XLP4L	XLP4W	XLP3L	XLP3W	XLP2L	XLP2W	XLP1L	XLP1W	XLCL	XLCW	XLI3L	XLI3W	XLI2L	XLI2W	XLI1L	XLI1W	XRM2L	XRM2W	XRM1L	XRM1W	XRP4L	XRP4W	XRP3L	XRP3W	XRP2L	XRP2W	XRP1L	XRP1W	XRCL	XRCW	XRI3L	XRI3W	XRI2L	XRI2W	XRI1L	XRI1W	DLM3L	DLM3W	DLM2L	DLM2W	DLM1L	DLM1W	DLP4L	DLP4W	DLP3L
n	80	80	80	80	79	79	80	80	77	78	73	75	76	76	77	78	79	80	78	79	79	79	80	80	80	80	79	79	75	77	72	75	77	77	80	80	78	79	78	79	72	73	80	80	80	80	79	80	77
min	5.775	9.575	10.895	14.395	16.4375	5.785	10.185	3.075	9.4825	2.8825	4.0775	2.785	7.7975	3.825	4.9675	3.8475	4.23	4.145	3.225	3.595	5.785	9.805	10.445	15.08	16.2925	5.655	10.275	3.13	9.1275	1.715	4.3625	2.705	7.75	3.96	5.0325	3.89	4.23	4.085	3.275	3.52	3.7	3.25	8.1225	5.785	18.275	6.3	10.235	3.9975	9
Q1	6.69062	10.9987	11.9838	16.3606	18.915	6.6175	11.6825	3.74938	10.425	3.35062	5.13	3.24375	8.65	4.9875	5.735	4.48313	4.65875	4.7925	3.81125	4.205	6.8075	11.02	11.9962	16.3825	18.8719	6.5575	11.6525	3.76	10.42	3.3225	5.1125	3.225	8.65	5.015	5.8875	4.46938	4.78625	4.79375	3.79625	4.22	4.22875	3.835	9.01313	6.4525	20	7.0725	11.47	4.64375	10.365
median	7.02375	11.4025	12.4475	17.0325	19.565	6.895	12.0475	3.87125	10.79	3.5	5.585	3.39	9.14	5.185	5.8825	4.665	4.8875	4.91	3.99375	4.345	7.125	11.42	12.4525	17.0475	19.4475	6.8725	12.015	3.8825	10.71	3.4875	5.56	3.3725	9.085	5.205	6.12	4.64	4.9175	4.94	3.9875	4.335	4.585	4.08	9.285	6.68	20.8575	7.3575	12.01	4.81875	10.805
mean	7.02728	11.3718	12.4717	16.9853	19.4947	6.94263	12.0799	3.92781	10.8632	3.54321	5.52651	3.412	9.17536	5.22145	5.92558	4.73792	4.87782	4.96184	4.00151	4.36085	7.08383	11.357	12.4502	17.0704	19.4454	6.89894	12.0014	3.92687	10.812	3.48614	5.52802	3.39683	9.17159	5.23062	6.13178	4.71528	4.94304	4.96864	3.99628	4.35778	4.555	4.05603	9.30275	6.68731	20.8191	7.38397	12.0222	4.81084	10.8478
Q3	7.27562	11.8	12.9488	17.6988	19.945	7.2525	12.5475	4.11437	11.315	3.70312	5.845	3.66125	9.52875	5.50437	6.1675	4.93	5.08125	5.11688	4.195	4.545	7.37	11.79	12.8788	17.76	19.95	7.20312	12.345	4.1	11.105	3.6725	5.82	3.6075	9.63	5.465	6.39375	4.81438	5.15	5.145	4.17125	4.5525	4.77625	4.31	9.5575	6.9325	21.475	7.70125	12.47	5.0025	11.345
max	8.275	13.48	13.8	18.935	22.79	8.26	14.15	4.615	12.81	5.6625	6.64	3.93	11.245	6.24	6.9225	6.025	5.69	5.9	4.765	4.935	8.275	13.295	13.75	18.84	22.54	8.14	13.94	4.63	12.65	4.3825	6.725	4.06	11.085	6.275	7.045	6.055	5.735	5.665	4.83	4.895	6.145	5.2	10.445	7.88	24.67	9.215	13.44	5.61	12.295
SD	0.486189	0.699344	0.684554	0.889657	1.03503	0.482022	0.672631	0.302537	0.675291	0.357182	0.535194	0.275422	0.738985	0.430817	0.376354	0.415269	0.31577	0.327611	0.291302	0.259024	0.508221	0.682895	0.6965	0.843784	1.06959	0.498932	0.626829	0.296729	0.653496	0.331944	0.511486	0.290586	0.727379	0.436738	0.397872	0.393554	0.296079	0.31516	0.307106	0.262895	0.477462	0.367422	0.451375	0.380069	1.04867	0.488502	0.648733	0.320149	0.694617
isnorm	0.82138	0.20618	0.500723	0.354843	0.064557	0.571378	0.367748	0.50682	0.166295	4.95182e-09	0.855227	0.177718	0.0553773	0.0903404	0.508121	0.00115984	0.817133	0.272836	0.993052	0.867556	0.227922	0.465791	0.506023	0.342363	0.106927	0.850073	0.0716458	0.735852	0.0614555	7.98207e-07	0.732092	0.794439	0.304151	0.0893208	0.710757	0.000120414	0.951025	0.278851	0.657174	0.288378	0.00122571	0.607878	0.816625	0.501421	0.174061	0.159285	0.38446	0.66949	0.56654
Colobus guereza
	XLM3L	XLM3W	XLM2L	XLM2W	XLM1L	XLM1W	XLP4L	XLP4W	XLP3L	XLP3W	XLCL	XLCW	XLI2L	XLI2W	XLI1L	XLI1W	XRM1L	XRM1W	XRM2L	XRM2W	XRM3L	XRM3W	XRP4L	XRP4W	XRP3L	XRP3W	XRCL	XRCW	XRI2L	XRI2W	XRI1L	XRI1W	DLM3L	DLM3W	DLM2L	DLM2W	DLM1L	DLM1W	DLP4L	DLP4W	DLP3L	DLCP3W	DLCL	DLCW	DLI2L	DLI2W	DLI1L	DLI1W	DRM3L
n	119	107	124	120	124	110	74	74	76	74	63	61	63	64	71	72	123	111	125	112	121	111	74	73	76	75	64	64	66	67	68	69	119	114	124	111	124	96	76	75	74	73	68	68	64	67	64	67	114
min	6.27674	5.67023	6.10848	6.03952	5.76693	5.16118	4.29	5.48	4.525	4.47	5.7	4.68	3.63	3.835	4.245	3.64	5.87647	5.19046	6.03387	6.05679	6.24379	6.01387	4.63	5.375	4.56	4.435	6.105	4.54	3.755	3.53	3.98	3.8	7.90147	5.29669	6.48182	4.97439	6.00317	4.07576	4.665	3.97	6.415	4.505	5.67	3.9	3.125	3.6	3.195	3.505	7.3485
Q1	7.16139	6.7123	7.17979	7.0604	6.6947	6.22484	4.9875	6.39625	4.975	5.38	7.635	5.665	4.1	4.11875	4.675	4.22375	6.65908	6.28602	7.14154	7.07826	7.11372	6.71402	5.0275	6.135	5.02	5.1825	7.6275	5.7225	4.13375	4.1125	4.76375	4.265	9.18041	6.07654	7.34817	5.94854	6.9096	5.04153	5.6225	4.4225	7.95125	5.085	6.9225	4.57875	3.4175	4.3625	3.46875	4.055	9.06796
median	7.38413	6.99113	7.475	7.36752	6.91147	6.59539	5.2	6.6625	5.145	5.575	8.28	6.23	4.37	4.27	4.915	4.495	6.91764	6.65127	7.42788	7.42514	7.38907	6.9945	5.2175	6.47	5.3775	5.38	8.2225	6.24	4.4025	4.35	5.005	4.51	9.56317	6.46277	7.64452	6.19428	7.12215	5.22861	5.86	4.665	8.59	5.5	7.3475	5.0925	3.5525	4.555	3.59	4.35	9.57551
mean	7.41729	6.98668	7.46861	7.37152	6.89497	6.53345	5.2427	6.66932	5.25368	5.60959	8.33968	6.26467	4.35698	4.3857	4.91338	4.4616	6.87704	6.58644	7.42695	7.41413	7.38058	6.99873	5.2775	6.44781	5.34599	5.45673	8.35937	6.26383	4.40735	4.33097	5.015	4.46623	9.57123	6.41223	7.67422	6.19734	7.10978	5.23309	5.86526	4.745	8.61041	5.45568	7.38831	5.01213	3.57633	4.55463	3.60586	4.29224	9.54063
Q3	7.68907	7.31676	7.68359	7.64593	7.13407	6.79431	5.54	6.92125	5.46125	5.8	9.0025	6.845	4.5925	4.695	5.1625	4.68375	7.10343	6.86384	7.68065	7.69742	7.66566	7.32058	5.5275	6.735	5.61375	5.8	9.10125	6.9175	4.62	4.595	5.22125	4.64	9.96019	6.67779	7.94696	6.47234	7.38384	5.46818	6.1775	5.0475	9.285	5.845	7.85875	5.3825	3.7325	4.79	3.74125	4.505	9.93837
max	9.05232	7.92964	8.53931	8.43057	7.76509	7.7477	6.42	7.73	7.23	6.74	10.545	7.565	5.025	5.045	5.485	5.255	7.67892	7.69136	8.62987	8.61752	8.91547	8.03475	6.48	7.455	6.265	6.535	10.945	7.72	5.225	4.86	5.65	5.14	11.2749	7.67388	8.86421	7.18607	7.92923	6.03256	6.76	5.775	11.015	6.69	8.595	5.97	4.27	5.25	4.155	4.855	11.2038
SD	0.49204	0.448365	0.425856	0.43374	0.363579	0.435737	0.368981	0.470952	0.443182	0.455216	1.04238	0.702952	0.328574	0.343579	0.302781	0.355442	0.353319	0.424889	0.436143	0.437543	0.481634	0.42121	0.365663	0.448071	0.43371	0.471485	1.07614	0.739268	0.326778	0.323321	0.352631	0.327251	0.639065	0.434862	0.44018	0.380602	0.355796	0.3338	0.404528	0.434579	0.917662	0.52404	0.649527	0.507148	0.244456	0.321072	0.196341	0.296781	0.668369
isnorm	0.00464286	0.626799	0.22987	0.742842	0.0432326	0.640076	0.230828	0.603998	0.000109815	0.374599	0.251496	0.091823	0.55759	0.00614447	0.36843	0.791992	0.0189311	0.267119	0.614288	0.624197	0.142609	0.87024	0.121769	0.772661	0.106882	0.391154	0.294583	0.296411	0.501905	0.0750375	0.230468	0.438683	0.973643	0.451794	0.638871	0.532907	0.125322	0.108958	0.752717	0.0642606	0.765789	0.370263	0.427873	0.211378	0.315784	0.818161	0.738503	0.166887	0.922205
Didelphis virginiana
	XLM4L	XLM4W	XLM3L	XLM3W	XLM2L	XLM2W	XLM1L	XLM1W	XLP3L	XLP3W	XLP2L	XLP2W	XLP1L	XLP1W	XLCL	XLCW	XLI5L	XLI5W	XLI4L	XLI4W	XLI3L	XLI3W	XLI2L	XLI2W	XLI1L	XLI1W	XRM4L	XRM4W	XRM3L	XRM3W	XRM2L	XRM2W	XRM1L	XRM1W	XRP3L	XRP3W	XRP2L	XRP2W	XRP1L	XRP1W	XRCL	XRCW	XRI5L	XRI5W	XRI4L	XRI4W	XRI3L	XRI3W	XRI2L
n	57	57	56	57	57	57	57	55	57	56	51	50	56	56	56	55	57	57	57	57	55	56	53	53	41	41	57	57	57	57	56	55	57	57	55	55	57	56	56	56	55	56	55	55	57	57	54	55	50
min	4.03	5.67	5.475	5.43	5.15	4.88	4.8	4.14	4.17	2.96	4.56	1.79	2.33	1.14	4.305	2.505	1.31	1.03	1.45	0.99	1.28	0.92	1.23	0.99	0.84	0.89	4.1	5.8	5.465	5.48	5.335	5.05	4.86	4.17	4.56	3.24	4.53	1.82	2.44	1.15	4.44	2.64	1.22	0.93	1.265	0.98	1.11	0.95	1.08
Q1	4.595	6.33	6.1	6	5.81	5.35	5.21	4.505	4.94	3.45	4.99	1.965	2.79	1.2875	5.265	3.0775	1.45	1.11	1.58	1.09	1.55	1.09	1.41	1.03	0.92	1.09	4.61	6.41	6.18	6.01	5.76625	5.355	5.15	4.53	5.04	3.3975	4.92	1.9775	2.81	1.2875	5.175	3.11	1.4225	1.13	1.61	1.13	1.5725	1.13	1.39
median	4.76	6.6	6.345	6.22	5.96	5.51	5.385	4.68	5.16	3.545	5.14	2.1	2.96	1.34	5.65	3.36	1.54	1.14	1.66	1.13	1.62	1.14	1.47	1.08	0.97	1.17	4.86	6.62	6.35	6.26	5.95	5.51	5.305	4.64	5.19	3.53	5.16	2.0575	2.9425	1.36	5.52	3.31	1.53	1.18	1.65	1.17	1.64	1.2	1.46
mean	4.77096	6.635	6.32009	6.24693	5.93991	5.53754	5.38096	4.66373	5.14833	3.60795	5.13853	2.0732	2.96955	1.35125	5.93813	3.49427	1.54228	1.14	1.65833	1.13272	1.62309	1.13357	1.46651	1.08802	0.974268	1.16622	4.87246	6.69316	6.33061	6.29272	5.92786	5.56027	5.32447	4.6657	5.25927	3.57164	5.11368	2.0625	2.96571	1.35563	5.86427	3.49	1.52518	1.17727	1.66254	1.17737	1.65306	1.18891	1.4471
Q3	4.99	6.89	6.5125	6.47	6.12	5.68	5.55	4.84	5.4	3.81	5.28	2.15875	3.145	1.4225	6.655	3.875	1.61	1.18	1.74	1.18	1.715	1.18	1.545	1.14	1.01	1.24	5.19	7.05	6.55	6.575	6.07	5.7675	5.48	4.845	5.48	3.7	5.27	2.1425	3.14625	1.43	6.385	3.755	1.61	1.2325	1.74	1.24	1.74625	1.255	1.5375
max	5.51	8.13	7.01	7.63	6.73	6.45	5.98	5.13	5.78	4.27	5.99	2.32	3.53	1.63	8.47	5.01	1.83	1.35	1.97	1.36	1.955	1.29	1.68	1.22	1.48	1.46	5.52	7.87	7.13	7.49	6.615	6.435	5.95	5.13	5.84	4.18	5.91	2.32	3.61	1.55	8.54	4.93	1.83	1.36	1.93	1.33	1.99	1.375	1.66
SD	0.328674	0.443349	0.34117	0.43357	0.308271	0.281788	0.254808	0.223742	0.316715	0.260768	0.279054	0.14086	0.247638	0.102856	0.999438	0.576807	0.121656	0.0694686	0.119893	0.0686351	0.15279	0.0688986	0.105655	0.0618648	0.104418	0.107143	0.34712	0.434449	0.335204	0.419476	0.281186	0.278001	0.244673	0.232685	0.308331	0.226999	0.291125	0.117586	0.25566	0.100662	1.03412	0.560557	0.145395	0.0811538	0.126237	0.0839914	0.152078	0.103717	0.120729
isnorm	0.81009	0.325226	0.719548	0.28177	0.160913	0.615637	0.970939	0.614957	0.311895	0.237813	0.309565	0.113916	0.864722	0.597751	0.00486694	0.00546275	0.579277	0.00895865	0.211562	0.375758	0.40286	0.48004	0.731856	0.0980914	5.83848e-07	0.223313	0.336176	0.75767	0.594656	0.595054	0.779115	0.16642	0.640582	0.655358	0.140894	0.0101896	0.137479	0.83388	0.56282	0.166447	0.000131337	0.001383	0.714143	0.655821	0.170168	0.319296	0.100993	0.138086	0.139098
Odocoileus hemionus
	XLM3L	XLM3W	XLM2L	XLM2W	XLM1L	XLM1W	XLP4L	XLP4W	XLP3L	XLP3W	XLP2L	XLP2W	XRM3L	XRM3W	XRM2L	XRM2W	XRM1L	XRM1W	XRP4L	XRP4W	XRP3L	XRP3W	XRP2L	XRP2W	DLM3L	DLM3W	DLM2L	DLM2W	DLM1L	DLM1W	DLP4L	DLP4W	DLP3L	DLP3W	DLP2L	DLP2W	DLCL	DLCW	DLI3L	DLI3W	DLI2L	DLI2W	DLI1L	DLI1W	DRM3L	DRM3W	DRM2L	DRM2W	DRM1L
n	77	77	77	76	77	77	77	77	77	77	77	77	77	77	77	77	77	77	77	75	77	76	76	75	76	76	77	77	77	77	77	77	76	77	72	73	60	62	62	68	68	73	66	71	77	77	77	77	76
min	13.88	13.86	14.54	14.15	13.35	12.72	9.72	11.24	9.325	10.5	9.06	8.59	14.15	13.64	14.54	13.965	13.15	12.83	9.79667	11.44	9.205	10.635	9.325	8.665	17.2	8.625	13.935	9.375	12.825	8.405	10.595	7.12333	10.345	6.165	6.645	3.94	2.95	3.725	2.74333	3.56444	4.1	4.07333	5.2	4.215	17.13	8.58444	13.9	9.39	12.715
Q1	15.25	14.9767	15.9567	15.9167	14.7367	14.4733	10.72	12.575	10.8133	11.5867	10.9189	9.57667	15.205	15.02	16.01	15.7967	14.8033	14.26	10.635	12.4207	10.68	11.6484	10.9333	9.85	19.3796	9.645	15.545	10.41	14.15	8.98667	12.5067	7.96667	11.4758	7.085	9.20833	5.36667	3.52333	4.0475	3.50083	4.225	4.77083	4.82	6.15	5.07	19.23	9.69	15.4967	10.2567	13.9736
median	15.6233	15.6952	16.48	16.6724	15.3504	14.93	11.2533	13.2	11.17	12.21	11.54	10.275	15.575	15.63	16.43	16.5367	15.34	14.91	11.03	13.25	11.18	12.195	11.4799	10.3867	20.2233	10.075	16.335	10.7167	14.5433	9.36	13.025	8.53222	12.04	7.425	9.66222	5.84	3.71667	4.215	3.72833	4.4675	5.13833	4.95667	6.7425	5.21	19.88	10.0633	16.2233	10.6533	14.4517
mean	15.8176	15.774	16.6192	16.6237	15.4229	15.0174	11.2507	13.0976	11.2323	12.1419	11.4907	10.2042	15.7569	15.7355	16.5919	16.5615	15.3894	14.9535	11.141	13.0823	11.1154	12.1405	11.4365	10.3555	20.2825	10.0945	16.3251	10.709	14.6711	9.3557	13.045	8.51259	12.0588	7.47249	9.52665	5.78059	3.72099	4.2226	3.75331	4.44348	5.11618	4.95581	6.9781	5.23528	20.0718	10.0847	16.2009	10.6857	14.6176
Q3	16.39	16.4367	17.22	17.3825	16.05	15.665	11.705	13.6	11.75	12.66	12.21	10.6733	16.18	16.38	17.155	17.25	15.985	15.5667	11.7067	13.6083	11.5911	12.6319	12.0175	10.8525	21.1558	10.5375	16.945	11.07	15.23	9.675	13.63	8.90667	12.5325	7.845	10.0862	6.19	3.93042	4.38292	3.9825	4.64583	5.555	5.145	7.38167	5.42264	21.015	10.4967	16.73	11.1333	15.3571
max	18.485	18.07	19.705	18.69	18.33	17.5542	12.8567	14.87	13.16	13.81	13.26	11.94	18.38	18.26	19.61	18.695	18.225	17.7667	13.2	15.0267	12.97	13.62	13.325	12.75	23.645	12.24	19.105	12.535	17.15	10.68	15.19	9.84	13.92	8.935	11.75	7.165	4.425	4.925	4.81667	5.185	5.975	5.84	22.9	5.97	23.975	12.395	19.305	12.175	17.27
SD	0.93094	0.951295	0.960757	1.02915	0.990665	0.949249	0.705842	0.7682	0.70018	0.723587	0.863552	0.767522	0.868712	0.958018	0.953585	1.03983	1.02947	0.977108	0.703703	0.812514	0.6707	0.684958	0.847983	0.817926	1.37573	0.707377	1.0323	0.652619	0.890308	0.535138	0.871281	0.594566	0.731912	0.593079	0.886687	0.600719	0.302508	0.25621	0.378023	0.301618	0.494816	0.313305	2.14849	0.324351	1.31659	0.697742	1.00041	0.634367	0.973486
isnorm	0.039361	0.253872	0.0578879	0.249205	0.493793	0.900085	0.577525	0.698951	0.787624	0.839607	0.742359	0.567983	0.00349961	0.406732	0.143546	0.467506	0.518894	0.724465	0.3414	0.525956	0.563285	0.558527	0.832745	0.566185	0.854489	0.432346	0.738278	0.455143	0.55411	0.22357	0.87937	0.468765	0.701854	0.376345	0.00267902	0.323765	0.999452	0.743622	0.969346	0.672459	0.091207	0.0197053	1.09775e-14	0.294017	0.357506	0.455194	0.202221	0.526761	0.445579
Ursus americanus
	XLM2L	XLM2W	XLM1L	XLM1W	XLP4L	XLP4W	XLP3L	XLP3W	XLP2L	XLP2W	XLP1L	XLP1W	XLCL	XLCW	XLI3L	XLI3W	XLI2L	XLI2W	XLI1L	XLI1W	XRM2L	XRM2W	XRM1L	XRM1W	XRP4L	XRP4W	XRP3L	XRP3W	XRP2L	XRP2W	XRP1L	XRP1W	XRCL	XRCW	XRI3L	XRI3W	XRI2L	XRI2W	XRI1L	XRI1W	DLM3L	DLM3W	DLM2L	DLM2W	DLM1L	DLM1W	DLP4L	DLP4W	DLP3L
n	80	80	78	78	76	77	65	65	23	23	54	53	77	80	78	78	77	77	76	75	80	80	80	80	79	79	62	62	23	23	48	48	75	79	77	77	78	79	76	76	77	80	80	78	76	80	73	74	26
min	21.605	11.18	14.9367	10.17	10.23	6.84333	3.01333	2.76917	1.82	1.41	4.10333	2.93	12.34	7.935	6.335	4.92	3.86333	3.235	3.15667	3.125	21.41	11.4633	14.875	10.32	10.2033	6.96333	3.63333	2.91667	2.32	1.92375	4.52083	2.98667	11.93	8.04	6.275	4.855	3.80083	3.415	3.49667	3.13	12.345	9.38667	16.165	9.17	12.1967	5.81	7.355	4.13	2.33
Q1	24.2971	13.3833	16.2037	11.33	11.0617	7.95	4.54	3.49667	2.89667	2.45167	5.3725	3.56	15.0133	9.9225	9.23375	6.06917	5.59333	4.37	4.69125	4.13	24.43	13.3821	16.2338	11.2633	11.0325	8.0575	4.58437	3.48708	2.96333	2.3275	5.27625	3.4775	14.82	9.96667	8.95167	5.98	5.68875	4.395	4.67646	4.175	13.92	10.8758	18.4691	10.715	17.1333	7.02	8.99	4.90958	3.79062
median	25.3883	14	16.795	11.9992	11.535	8.44	4.97667	3.73333	3.58	2.77333	5.59167	3.795	16.085	10.9167	10.07	6.515	5.98	5.98	5.08	5.03	25.335	14.035	16.955	11.9667	11.5908	8.59	5.0175	3.82833	3.72333	2.77	5.51667	3.74542	16.02	11.08	9.625	6.51333	6.07167	6.04333	5.20167	5.11667	14.545	11.31	18.9917	11.16	17.9404	7.83917	9.62	5.25167	4.03083
mean	25.2777	13.9046	16.8908	11.9401	11.6014	8.4978	5.01376	3.77141	3.4585	2.79641	5.54451	3.82341	16.1148	10.7481	10.0596	6.57875	6.19148	5.74813	5.12099	4.90928	25.3128	13.9321	16.9676	11.9678	11.5838	8.58792	4.99023	3.74694	3.54243	2.79618	5.55906	3.8059	15.9409	10.8526	9.80921	6.51494	6.26017	5.72731	5.1477	4.91614	14.6446	11.345	18.9696	11.1889	17.8786	7.83998	9.54123	5.34276	4.09861
Q3	26.1163	14.4821	17.5087	12.5725	12.0894	9.05	5.465	4.11	3.91833	3.09	5.86083	4.17333	17.1367	11.4838	10.8675	7.17562	6.88	6.83	5.62	5.58333	26.1762	14.5754	17.4837	12.6379	12.05	9.0025	5.31	4.04625	3.965	3.06	5.83	4.05063	17.0325	11.6233	10.8	7.06	6.94875	6.865	5.57375	5.62687	15.455	11.7617	19.5375	11.6721	18.5888	8.60833	10.105	5.75344	4.6675
max	29.18	17.22	21.1	14.89	14.475	10.17	7.82	4.82	5.1	4.46	6.62	4.74417	20.41	13.475	13.31	8.54333	8.49	8.88333	6.785	6.80667	29.815	17.5	21.575	15.025	14.035	10.415	7.42	4.66	4.50667	4.06	6.50667	6.115	22.02	13.3833	13.32	8.51667	8.55	8.50333	6.725	6.92	18.495	13.165	22.285	13.11	21.38	10.08	11.6167	7.3	5.075
SD	1.60204	1.01438	1.04006	0.863451	0.778576	0.750062	0.766182	0.456562	0.731846	0.639897	0.521399	0.43972	1.74879	1.19202	1.36726	0.801022	0.899897	1.34127	0.710059	0.844537	1.61439	0.99294	1.08772	0.868784	0.724758	0.756539	0.659182	0.413557	0.649657	0.608248	0.419163	0.542891	1.72995	1.14902	1.30378	0.770442	0.85972	1.32255	0.699416	0.84601	1.12952	0.751835	1.0845	0.790487	1.22436	1.06417	0.794035	0.610672	0.635367
isnorm	0.316523	0.0514766	0.00692465	0.24281	0.00690094	0.664302	0.0567585	0.446623	0.54636	0.526468	0.0726429	0.772565	0.370523	0.517006	0.713974	0.299463	0.150446	0.00244025	0.798532	0.0252604	0.498363	0.0816768	0.00041407	0.0623056	0.127292	0.554798	0.0178481	0.425792	0.234618	0.211858	0.973498	5.91717e-05	0.360521	0.179091	0.390727	0.975429	0.126159	0.00047334	0.922038	0.0140067	0.262884	0.884849	0.0733629	0.973297	8.17039e-05	0.128984	0.917352	0.00670533	0.0447006
[truncated: 51 more columns]

## Sheet: S Table 2
Supplementary Table 2. Shapiro-Wilk test overview
We report the number of measurements that did not follow a normal distribution (i.e., failed the Shapiro-Wilk test) over the total number of measurements for each species.
Species	Failed/Total
Canis latrans	9/84
Colobus guereza	5/64
Didelphis virginiana	16/100
Odocoileus hemionus	6/64
Ursus americanus	29/84

## Sheet: S Table 3
Supplementary Table 3. Average correlations
We calculated 1) the average inter- and intra-module correlations, and 2) the mean for all correlations in each dataset. Overall mean and sample variance are shown for the entire dataset. P-C mean = post-canine module mean. These analyses include both width and length measurements. The data include males, females, and specimens of unknown sex, unless otherwise specified.
Canis latrans
Maxilla
Molar	Premolar	Canine	Incisor			Mean	Variance
0.556343	0.450316	0.425174	0.438442	Molar		0.504897	0.0214516
	0.583594	0.53606	0.519839	Premolar
		0.700273	0.457672	Canine		P-C mean
			0.546401	Incisor		0.516
Mandible
Molar	Premolar	Canine	Incisor			Mean	Variance
0.368808	0.360183	0.37861	0.334052	Molar		0.4251	0.0398502
	0.56868	0.578784	0.404851	Premolar
		0.754794	0.386958	Canine		P-C mean
			0.586223	Incisor		0.426
Colobus guereza
Maxilla
Molar	Premolar	Canine	Incisor			Mean	Variance
0.704581	0.501528	0.172991	0.404206	Molar		0.441488	0.0359558
	0.433365	0.195735	0.405207	Premolar
		0.761296	0.442793	Canine		P-C mean
			0.607225	Incisor		0.56
Mandible
Molar	Premolar	Canine	Incisor			Mean	Variance
0.711387	0.34	0.287255	0.319366	Molar		0.38	0.04
	0.32	0.39	0.28	Premolar
		0.787362	0.318548	Canine		P-C mean
			0.425437	Incisor		0.46
Didelphis virginiana
Maxilla
Molar	Premolar	Canine	Incisor			Mean	Variance
0.311498	0.251254	0.253217	0.154027	Molar		0.228659	0.0347415
	0.326959	0.248481	0.253355	Premolar
		0.915336	0.105098	Canine		P-C mean
			0.245638	Incisor		0.282
Mandible
Molar	Premolar	Canine	Incisor			Mean	Variance
0.4748	0.252729	0.2387	0.338851	Molar		0.295227	0.0342018
	0.196713	0.189999	0.262647	Premolar
		0.720036	0.0822245	Canine		P-C mean
			0.381365	Incisor		0.312
Odocoileus hemionus									Odocoileus hemionus ( females only)									Odocoileus hemionus (males only)
Maxilla									Maxilla									Maxilla
Molar	Premolar	Canine	Incisor			Mean	Variance		Molar	Premolar	Canine	Incisor			Mean	Variance		Molar	Premolar	Canine	Incisor			Mean	Variance
0.626632	0.58	na	na	Molar		0.57	0.02		0.42	0.4	na	na	Molar		0.41	0.05		0.521	0.531	na	na	Molar		0.543	0.05
	0.55	na	na	Premolar						0.45	na	na	Premolar						0.68	na	na	Premolar
		na	na	Canine		P-C mean					na	na	Canine		P-C mean					na	na	Canine		P-C mean
			na	Incisor		0.57						na	Incisor		0.41						na	Incisor		0.54
Mandible									Mandible									Mandible
Molar	Premolar	Canine	Incisor			Mean	Variance		Molar	Premolar	Canine	Incisor			Mean	Variance		Molar	Premolar	Canine	Incisor			Mean	Variance
0.65	0.48	0.5	0.45	Molar		0.48	0.02		0.38	0.26	0.34	0.19	Molar		0.28	0.03		0.618	0.54	0.53	0.51	Molar		0.54	0.04
	0.55	0.34	0.42	Premolar						0.39	0.19	0.26	Premolar						0.66	0.45	0.6	Premolar
		0.49	0.49	Canine		P-C mean					0.42	0.32	Canine		P-C mean					0.49	0.61	Canine		P-C mean
			0.5	Incisor		0.53						0.33	Incisor		0.32						0.56	Incisor		0.58
Ursus americanus
Maxilla
Molar	Premolar	Canine	Incisor			Mean	Variance
0.779208	0.345107	0.449666	0.309749	Molar		0.282201	0.0779162
	0.269237	0.220272	0.168403	Premolar
		0.783817	0.317495	Canine		P-C mean
			0.208538	Incisor		0.352
Mandible
Molar	Premolar	Canine	Incisor			Mean	Variance
0.568487	0.268367	0.503745	0.248284	Molar		0.263153	0.11659
	0.336534	0.119517	0.172833	Premolar
		0.831708	0.218108	Canine		P-C mean
			0.0877349	Incisor		0.339

## Sheet: S Table 4
Supplementary Table 4. Differences in male vs. female sample correlations
Raw p-values are shown for each hypthesis test on the difference between male and female sample correlations for each pair of teeth. Raw p-values < 0.05 are highlighted in red. The analyses are based on length (mesiodistal) measurements from teeth on the right side of the dental arcade. Measurement nomenclature: M = molar, P = premolar, C = canine, I = incisor, and the numner corresponds to tooth…
O. hemionus maxilla
	M3	M2	M1	P4	P3	P2
M3	NA	0.0571919	0.210119	0.775447	0.0242037	0.141842
M2	NA	NA	0.175154	0.290052	0.249973	0.199201
M1	NA	NA	NA	0.219273	0.248445	0.44093
P4	NA	NA	NA	NA	0.101849	0.534623
P3	NA	NA	NA	NA	NA	0.804374
P2	NA	NA	NA	NA	NA	NA
O. hemionus mandible
	M3	M2	M1	P4	P3	P2	C	I3	I2	I1
M3	NA	0.0175964	0.0136949	0.429126	0.431823	0.170473	0.0366585	0.012762	0.0448277	0.00644682
M2	NA	NA	0.00887792	0.0623444	0.10268	0.29805	0.0621523	0.207079	0.73886	0.493107
M1	NA	NA	NA	0.021268	0.0628861	0.0633328	0.0681586	0.0092128	0.839504	0.979224
P4	NA	NA	NA	NA	0.0240699	0.0585986	0.0187903	0.0453683	0.513849	0.32108
P3	NA	NA	NA	NA	NA	0.260212	0.0194917	0.00153499	0.32391	0.119835
P2	NA	NA	NA	NA	NA	NA	0.489091	0.305588	0.782246	0.0308888
C	NA	NA	NA	NA	NA	NA	NA	0.00731032	0.0362809	0.0370026
I3	NA	NA	NA	NA	NA	NA	NA	NA	0.00291097	0.0364008
I2	NA	NA	NA	NA	NA	NA	NA	NA	NA	0.701703
I1	NA	NA	NA	NA	NA	NA	NA	NA	NA	NA
C. latrans maxilla
	M2	M1	P4	P3	P2	P1	C	I3	I2	I1
M2	NA	0.364334	0.460564	0.304701	0.679139	0.446867	0.447853	0.560482	0.587001	0.620735
M1	NA	NA	0.103703	0.638401	0.189005	0.386575	0.326639	0.964274	0.339094	0.284202
P4	NA	NA	NA	0.916606	0.32144	0.0527894	0.389744	0.720236	0.621389	0.630038
P3	NA	NA	NA	NA	0.0277691	0.0222278	0.487428	0.507685	0.547699	0.721179
P2	NA	NA	NA	NA	NA	0.00202985	0.622619	0.40478	0.709315	0.807101
P1	NA	NA	NA	NA	NA	NA	0.549812	0.928387	0.0751707	0.153824
C	NA	NA	NA	NA	NA	NA	NA	0.741269	0.0853889	0.37477
I3	NA	NA	NA	NA	NA	NA	NA	NA	0.586464	0.383263
I2	NA	NA	NA	NA	NA	NA	NA	NA	NA	0.315566
I1	NA	NA	NA	NA	NA	NA	NA	NA	NA	NA
C. latrans mandible
	M3	M2	M1	P4	P3	P2	P1	C	I3	I2	I1
M3	NA	0.493712	0.231223	0.812385	0.35166	0.0422316	0.175651	0.289915	0.374023	0.107121	0.382879
M2	NA	NA	0.367234	0.693532	0.258814	0.10958	0.852195	0.768294	0.628893	0.970949	0.501706
M1	NA	NA	NA	0.184689	0.40643	0.369701	0.335696	0.512222	0.696835	0.378506	0.997039
P4	NA	NA	NA	NA	0.590039	0.441656	0.94967	0.693358	0.968687	0.371843	0.695215
P3	NA	NA	NA	NA	NA	0.708218	0.723491	0.82334	0.950173	0.784402	0.751139
P2	NA	NA	NA	NA	NA	NA	0.75109	0.935511	0.332386	0.22395	0.395535
P1	NA	NA	NA	NA	NA	NA	NA	0.473948	0.887949	0.542236	0.885244
C	NA	NA	NA	NA	NA	NA	NA	NA	0.425295	0.888179	0.654364
I3	NA	NA	NA	NA	NA	NA	NA	NA	NA	0.694551	0.520962
I2	NA	NA	NA	NA	NA	NA	NA	NA	NA	NA	0.688287
I1	NA	NA	NA	NA	NA	NA	NA	NA	NA	NA	NA
D. virginiana maxilla
	M4	M3	M2	M1	P3	P2	P1	C	I5	I4	I3	I2	I1
M4	NA	0.679142	0.847869	0.423593	0.233746	0.00762809	0.549433	0.967521	0.862585	0.00505669	0.0495599	0.283655	0.451945
M3	NA	NA	0.363668	0.458689	0.513289	0.972844	0.609276	0.625839	0.803895	0.893979	0.345903	0.25531	0.952006
M2	NA	NA	NA	0.105226	0.875886	0.142705	0.117256	0.345041	0.852743	0.844901	0.800178	0.658062	0.043027
M1	NA	NA	NA	NA	0.59485	0.98814	0.0674205	0.252909	0.334882	0.901861	0.798405	0.518971	0.762114
P3	NA	NA	NA	NA	NA	0.501001	0.276258	0.232138	0.972379	0.592589	0.875089	0.750124	0.0304842
P2	NA	NA	NA	NA	NA	NA	0.475116	0.869396	0.908092	0.756496	0.468443	0.294246	0.036759
P1	NA	NA	NA	NA	NA	NA	NA	0.332485	0.277773	0.38424	0.94667	0.554533	0.00571236
C	NA	NA	NA	NA	NA	NA	NA	NA	0.665849	0.943815	0.220931	0.982412	0.0230242
I5	NA	NA	NA	NA	NA	NA	NA	NA	NA	0.355562	0.579806	0.389389	0.0272693
I4	NA	NA	NA	NA	NA	NA	NA	NA	NA	NA	0.269175	0.881176	0.134338
I3	NA	NA	NA	NA	NA	NA	NA	NA	NA	NA	NA	0.784959	0.560901
I2	NA	NA	NA	NA	NA	NA	NA	NA	NA	NA	NA	NA	0.176088
I1	NA	NA	NA	NA	NA	NA	NA	NA	NA	NA	NA	NA	NA
D. virginiana mandible
	M4	M3	M2	M1	P3	P2	P1	C	I4	I3	I2	I1
M4	NA	0.921123	0.485688	0.319225	0.49747	0.231	0.911548	0.09276	0.0291536	0.369324	0.0101697	0.0530641
M3	NA	NA	0.794375	0.320198	0.259352	0.686636	0.616355	0.962481	0.292291	0.0892458	0.126592	0.919482
M2	NA	NA	NA	0.235616	0.322885	0.397859	0.358789	0.405325	0.397567	0.816758	0.376084	0.577033
M1	NA	NA	NA	NA	0.057072	0.954861	0.711549	0.44001	0.791264	0.695461	0.904559	0.389954
P3	NA	NA	NA	NA	NA	0.254936	0.837692	0.668323	0.028198	0.0170412	0.000543745	0.063611
P2	NA	NA	NA	NA	NA	NA	0.644174	0.518377	0.537296	0.379171	0.200524	0.781847
P1	NA	NA	NA	NA	NA	NA	NA	0.628856	0.234349	0.703971	0.14588	0.923076
C	NA	NA	NA	NA	NA	NA	NA	NA	0.624488	0.476932	0.762482	0.718411
I4	NA	NA	NA	NA	NA	NA	NA	NA	NA	0.774562	0.424185	0.325468
I3	NA	NA	NA	NA	NA	NA	NA	NA	NA	NA	0.547675	0.372332
I2	NA	NA	NA	NA	NA	NA	NA	NA	NA	NA	NA	0.637363
I1	NA	NA	NA	NA	NA	NA	NA	NA	NA	NA	NA	NA
U. americanus maxilla
	M2	M1	P4	P3	P1	C	I3	I2	I1
M2	NA	0.394499	0.951421	0.357984	0.313527	0.667762	0.988857	0.28321	0.407763
M1	NA	NA	0.50358	0.815287	0.953409	0.12918	0.404264	0.708452	0.561216
P4	NA	NA	NA	0.775774	0.26278	0.244644	0.362229	0.922263	0.977135
P3	NA	NA	NA	NA	0.127632	0.781949	0.909535	0.847682	0.644301
P1	NA	NA	NA	NA	NA	0.266633	0.413888	0.798035	0.468924
C	NA	NA	NA	NA	NA	NA	0.276703	0.513032	0.442674
I3	NA	NA	NA	NA	NA	NA	NA	0.406585	0.172572
I2	NA	NA	NA	NA	NA	NA	NA	NA	0.188735
I1	NA	NA	NA	NA	NA	NA	NA	NA	NA
U. americanus mandible
	M3	M2	M1	P4	P2	P1	C	I3	I2	I1
M3	NA	0.869702	0.592193	0.637386	0.79904	0.966039	0.102521	0.491833	0.604998	0.286063
M2	NA	NA	0.432598	0.417013	0.368448	0.0625123	0.432165	0.531766	0.635755	0.619336
M1	NA	NA	NA	0.149435	0.0344393	0.698814	0.921907	0.73499	0.866494	0.601756
P4	NA	NA	NA	NA	0.989212	0.183945	0.939528	0.994494	0.365115	0.36743
P2	NA	NA	NA	NA	NA	NA	0.0759973	0.473124	0.556998	0.303637
P1	NA	NA	NA	NA	NA	NA	0.377656	0.9757	0.45463	0.960868
C	NA	NA	NA	NA	NA	NA	NA	0.499219	0.744449	0.948756
I3	NA	NA	NA	NA	NA	NA	NA	NA	0.298937	0.371492
I2	NA	NA	NA	NA	NA	NA	NA	NA	NA	0.933459
I1	NA	NA	NA	NA	NA	NA	NA	NA	NA	NA
C. guereza maxilla
	M1	M2	M3	P4	P3	C	I2	I1
M1	NA	0.743491	0.893161	0.482882	0.368766	0.144515	0.207682	0.209686
M2	NA	NA	0.714893	0.0564826	0.368331	0.452755	0.885066	0.24267
M3	NA	NA	NA	0.112812	0.482162	0.536957	0.588267	0.252579
P4	NA	NA	NA	NA	0.0359846	0.643899	0.197907	0.0743618
P3	NA	NA	NA	NA	NA	0.307764	0.109878	0.287718
C	NA	NA	NA	NA	NA	NA	0.896694	0.498593
I2	NA	NA	NA	NA	NA	NA	NA	0.890618
I1	NA	NA	NA	NA	NA	NA	NA	NA
C. guereza mandible
	M3	M2	M1	P4	P3	C	I2	I1
M3	NA	0.375888	0.00939557	0.856591	0.724364	0.374151	0.939411	0.472656
M2	NA	NA	0.324105	0.911408	0.17245	0.786597	0.360305	0.597375
M1	NA	NA	NA	0.956738	0.749638	0.528788	0.0679246	0.801368
P4	NA	NA	NA	NA	0.186696	0.838483	0.654711	0.360162
P3	NA	NA	NA	NA	NA	0.732836	0.473326	0.839427
C	NA	NA	NA	NA	NA	NA	0.697643	0.362208
I2	NA	NA	NA	NA	NA	NA	NA	0.0883917
I1	NA	NA	NA	NA	NA	NA	NA	NA
